# Supplementary material for: Tissue-specific transcriptomic analysis uncovers potential roles of natural antisense transcripts in Arabidopsis heat stress response
Source: Front Plant Sci. 2022 Sep 8;13:997967. doi: 10.3389/fpls.2022.997967 (PMC9498583; doi:10.3389/fpls.2022.997967)
Supplement: Supplementary file 1 [file Data_Sheet_1.xlsx]

## Sheet: Table S1
Table S1: Primers used in this study.
Forward primer	Reverse primer	Target
CGCTCTTTCTTTCCAAGCTCAT	GCAAATCCAGCCTTCACCAT	ACTIN2
GGTTGAAGAGGGATCATGGTGTG	ACTTGACTCTTGGAGCTGTGTTGCT	HsfA2
GCTTCAAATGAAAGACGTTGCTGTC	TCCTTATAGGCCTAGCACCATACAC	HSP101
AACCTCCGTTCTCCGATCTCCA	CTAAACCAGACAGAGCCGGTTACA	AT1G67365
CGGCGATTCTTCTCCTTCTGATCGT	TAGCTTTATGCGGTGGTGCAGGT	AT5G03285
GGAGAGAGGCAGAGAGAGAACAAAG	TGACAAACAGCAGAGATCTTGTCC	HSP17.6-CII
ACGTGAAGATCACGGTAAATGATGG	GCAACGATAAGCTCGTGTTGTAGTA	HSP26.5-P
CTGTTTCACATAATGTAAGTGAGCG	TAAGAATCTTCCACATCAAAGTTCTG	At5TU013880
CATAAAAGGGACACAACATTTGC	TGAACAAGCAAAGAATGAACCAG	At1TU073470

## Sheet: Table S2
Supplementary Table S2: The statistic for mapping information of lncRNA-seq.
ID	Num of reads	Total bases(G)	Map rate(%)	Tissue	Treatment	Replicates
R0h_1	127223300	25.44	98.13	Root	37°C for 0 h	1
R0h_2	117390923	23.48	97.84	Root	37°C for 0 h	2
R0h_3	107708948	21.54	97.96	Root	37°C for 0 h	3
R1h_1	115420343	23.08	97.68	Root	37°C for 1 h	1
R1h_2	148070629	29.61	98.14	Root	37°C for 1 h	2
R1h_3	102639143	20.53	97.66	Root	37°C for 1 h	3
R5h_1	119201558	23.84	97.64	Root	37°C for 5 h	1
R5h_2	110710822	22.14	97.56	Root	37°C for 5 h	2
R5h_3	108532807	21.71	97.58	Root	37°C for 5 h	3
S0h_1	97812151	19.56	98.6	Shoot	37°C for 0 h	1
S0h_2	96171142	19.23	98.65	Shoot	37°C for 0 h	2
S0h_3	138361180	27.67	98.45	Shoot	37°C for 0 h	3
S1h_1	129540946	25.91	98.61	Shoot	37°C for 1 h	1
S1h_2	111941967	22.39	98.41	Shoot	37°C for 1 h	2
S1h_3	141690419	28.34	98.62	Shoot	37°C for 1 h	3
S5h_1	106908279	21.38	98.49	Shoot	37°C for 5 h	1
S5h_2	121383362	24.28	98.54	Shoot	37°C for 5 h	2
S5h_3	88593343	17.72	97.76	Shoot	37°C for 5 h	3
Bud0h_1	52289057	15.69	96.79	Unopened bud	37°C for 0 h	1
Bud0h_2	44608262	13.38	96.68	Unopened bud	37°C for 0 h	2
Bud0h_3	46030572	13.81	97.13	Unopened bud	37°C for 0 h	3
Bud1h_1	46502276	13.95	97.26	Unopened bud	37°C for 1 h	1
Bud1h_2	47885979	14.37	97.16	Unopened bud	37°C for 1 h	2
Bud1h_3	47269948	14.18	97.34	Unopened bud	37°C for 1 h	3
Bud5h_1	43873113	13.16	97.12	Unopened bud	37°C for 5 h	1
Bud5h_2	48482605	14.54	97.56	Unopened bud	37°C for 5 h	2
Bud5h_3	46454842	13.94	97.34	Unopened bud	37°C for 5 h	3
OF0h_1	44846383	13.45	97.43	Open flower	37°C for 0 h	1
OF0h_2	42892989	12.87	97.65	Open flower	37°C for 0 h	2
OF0h_3	41960282	12.59	97.64	Open flower	37°C for 0 h	3
OF1h_1	41455533	12.44	96.57	Open flower	37°C for 1 h	1
OF1h_2	41389931	12.42	97.53	Open flower	37°C for 1 h	2
OF1h_3	41496488	12.45	97.63	Open flower	37°C for 1 h	3
OF5h_1	45200285	13.56	97.74	Open flower	37°C for 5 h	1
OF5h_2	43130019	12.94	97.73	Open flower	37°C for 5 h	2
OF5h_3	44164718	13.25	97.94	Open flower	37°C for 5 h	3
RL0h_1	43998351	13.2	97.85	Rosette leaf	37°C for 0 h	1
RL0h_2	46412158	13.92	97.73	Rosette leaf	37°C for 0 h	2
RL0h_3	43520832	13.06	97.07	Rosette leaf	37°C for 0 h	3
RL1h_1	51268307	15.38	97.45	Rosette leaf	37°C for 1 h	1
RL1h_2	45127560	13.54	97	Rosette leaf	37°C for 1 h	2
RL1h_3	43486778	13.05	97.23	Rosette leaf	37°C for 1 h	3
RL5h_1	41840548	12.55	97.07	Rosette leaf	37°C for 5 h	1
RL5h_2	43520048	13.06	97.31	Rosette leaf	37°C for 5 h	2
RL5h_3	54218123	16.27	97	Rosette leaf	37°C for 5 h	3

## Sheet: Table S3
Supplementary Table S3: The information for cis NAT pairs.
Sense	chromosome	strand	start	end	Antisense	chromosome	strand	start	end	type
AT1G01010	Chr1	+	3631	5899	At1TU000030	Chr1	-	3526	4257	convergent
At1TU000040	Chr1	+	6437	7073	AT1G01020	Chr1	-	6790	8737	enclosed
At1TU000050	Chr1	+	8432	8825	AT1G01020	Chr1	-	6790	8737	convergent
At1TU000070	Chr1	+	11907	13808	AT1G01030	Chr1	-	11649	13714	convergent
At1TU000090	Chr1	+	16599	16959	At1TU000080	Chr1	-	16453	16851	convergent
AT1G01040	Chr1	+	23416	31120	At1TU000100	Chr1	-	23025	23338	convergent
AT1G01040	Chr1	+	23416	31120	At1TU000110	Chr1	-	23636	24606	enclosed
AT1G01040	Chr1	+	23416	31120	At1TU000120	Chr1	-	26898	27382	enclosed
At1TU000130	Chr1	+	33299	36392	AT1G01060	Chr1	-	33967	37871	divergent
At1TU000140	Chr1	+	38944	39338	AT1G01070	Chr1	-	38752	40927	enclosed
At1TU000170	Chr1	+	45668	46540	AT1G01080	Chr1	-	45296	47019	enclosed
At1TU000180	Chr1	+	47134	49387	AT1G01090	Chr1	-	47485	49286	enclosed
At1TU000190	Chr1	+	50005	51219	AT1G01100	Chr1	-	50090	51187	enclosed
AT1G01110	Chr1	+	52239	54692	At1TU000210	Chr1	-	53503	54509	enclosed
At1TU000220	Chr1	+	56851	59611	AT1G01120	Chr1	-	57269	59167	enclosed
At1TU000230	Chr1	+	61882	62101	AT1G01130	Chr1	-	61905	63811	divergent
At1TU000240	Chr1	+	63411	65200	AT1G01130	Chr1	-	61905	63811	convergent
At1TU000250	Chr1	+	66542	66748	AT1G01140	Chr1	-	64167	67625	enclosed
At1TU000260	Chr1	+	67306	67817	AT1G01140	Chr1	-	64167	67625	convergent
At1TU000270	Chr1	+	69841	71121	AT1G01150	Chr1	-	70115	72138	divergent
AT1G01180	Chr1	+	75583	76758	At1TU000280	Chr1	-	75260	77061	enclosed
At1TU000290	Chr1	+	78890	79735	AT1G01183	Chr1	-	78932	79032	enclosed
At1TU000300	Chr1	+	83103	83667	AT1G01190	Chr1	-	83045	84864	enclosed
At1TU000310	Chr1	+	84167	84436	AT1G01190	Chr1	-	83045	84864	enclosed
At1TU000320	Chr1	+	86694	87158	AT1G01200	Chr1	-	86515	88213	enclosed
AT1G01210	Chr1	+	88898	89745	At1TU000330	Chr1	-	88762	89445	convergent
AT1G01220	Chr1	+	91376	95651	At1TU000360	Chr1	-	93549	94302	enclosed
AT1G01225	Chr1	+	95987	97407	At1TU000370	Chr1	-	94776	96101	convergent
AT1G01225	Chr1	+	95987	97407	At1TU000380	Chr1	-	97188	97770	divergent
AT1G01240	Chr1	+	99894	101834	At1TU000390	Chr1	-	100413	102019	divergent
At1TU000400	Chr1	+	104349	105211	AT1G01250	Chr1	-	104491	105330	divergent
AT1G01260	Chr1	+	108946	111597	At1TU000420	Chr1	-	109042	111312	enclosed
AT1G01280	Chr1	+	112263	113947	At1TU000430	Chr1	-	112972	113749	enclosed
AT1G01290	Chr1	+	114286	116108	At1TU000440	Chr1	-	115007	115381	enclosed
AT1G01290	Chr1	+	114286	116108	At1TU000450	Chr1	-	115909	116225	divergent
AT1G01300	Chr1	+	116943	118764	At1TU000460	Chr1	-	116509	118977	enclosed
At1TU000470	Chr1	+	126111	126781	AT1G01320	Chr1	-	121067	130577	enclosed
At1TU000480	Chr1	+	127304	127506	AT1G01320	Chr1	-	121067	130577	enclosed
At1TU000490	Chr1	+	127962	128286	AT1G01320	Chr1	-	121067	130577	enclosed
At1TU000500	Chr1	+	129846	130187	AT1G01320	Chr1	-	121067	130577	enclosed
At1TU000510	Chr1	+	132127	132855	AT1G01340	Chr1	-	132330	135831	divergent
At1TU000520	Chr1	+	133373	133577	AT1G01340	Chr1	-	132330	135831	enclosed
AT1G01350	Chr1	+	136124	138162	At1TU000540	Chr1	-	136663	138912	divergent
AT1G01355	Chr1	+	138513	139568	At1TU000550	Chr1	-	139505	139801	divergent
AT1G01370	Chr1	+	143715	145684	At1TU000570	Chr1	-	143307	143784	convergent
AT1G01370	Chr1	+	143715	145684	At1TU000580	Chr1	-	144081	144336	enclosed
At1TU000590	Chr1	+	148261	149207	AT1G01390	Chr1	-	148120	149806	enclosed
At1TU000600	Chr1	+	149378	150045	AT1G01390	Chr1	-	148120	149806	convergent
At1TU000610	Chr1	+	151168	151562	AT1G01400	Chr1	-	150689	152210	enclosed
At1TU000620	Chr1	+	151932	152134	AT1G01400	Chr1	-	150689	152210	enclosed
At1TU000630	Chr1	+	154419	156023	AT1G01420	Chr1	-	154492	156011	enclosed
At1TU000640	Chr1	+	156764	158489	AT1G01430	Chr1	-	156801	158655	divergent
At1TU000650	Chr1	+	159665	161702	AT1G01440	Chr1	-	159856	162572	divergent
At1TU000660	Chr1	+	166814	168138	AT1G01453	Chr1	-	166618	167842	convergent
AT1G01460	Chr1	+	168723	171165	At1TU000670	Chr1	-	169071	169394	enclosed
AT1G01480	Chr1	+	176141	178400	At1TU000680	Chr1	-	176223	178801	divergent
AT1G01500	Chr1	+	185133	186923	At1TU000690	Chr1	-	185717	186483	enclosed
AT1G01510	Chr1	+	187211	190056	At1TU000700	Chr1	-	188208	189297	enclosed
AT1G01510	Chr1	+	187211	190056	At1TU000710	Chr1	-	189757	190275	divergent
AT1G01540	Chr1	+	195780	198684	At1TU000720	Chr1	-	195592	199107	enclosed
AT1G01550	Chr1	+	199791	201775	At1TU000730	Chr1	-	199557	199792	convergent
AT1G01560	Chr1	+	202136	204189	At1TU000740	Chr1	-	200304	202384	convergent
AT1G01560	Chr1	+	202136	204189	At1TU000750	Chr1	-	203010	203545	enclosed
AT1G01570	Chr1	+	205176	207435	At1TU000760	Chr1	-	204986	205787	convergent
AT1G01570	Chr1	+	205176	207435	At1TU000770	Chr1	-	206720	207374	enclosed
AT1G01580	Chr1	+	209395	213041	At1TU000790	Chr1	-	209144	209579	convergent
AT1G01590	Chr1	+	214229	217304	At1TU000800	Chr1	-	216405	216654	enclosed
At1TU000820	Chr1	+	223682	224369	AT1G01610	Chr1	-	221691	224340	convergent
At1TU000830	Chr1	+	225391	227471	AT1G01620	Chr1	-	225665	227302	enclosed
At1TU000840	Chr1	+	233055	233427	AT1G01650	Chr1	-	232841	237817	enclosed
At1TU000850	Chr1	+	235620	236438	AT1G01650	Chr1	-	232841	237817	enclosed
At1TU000860	Chr1	+	236704	239395	AT1G01650	Chr1	-	232841	237817	convergent
At1TU000870	Chr1	+	239836	242069	AT1G01660	Chr1	-	240057	242608	divergent
At1TU000880	Chr1	+	242259	242779	AT1G01660	Chr1	-	240057	242608	convergent
At1TU000890	Chr1	+	243399	244379	AT1G01670	Chr1	-	242843	245988	enclosed
At1TU000900	Chr1	+	247489	247803	AT1G01680	Chr1	-	246411	248367	enclosed
AT1G01690	Chr1	+	249141	252462	At1TU000910	Chr1	-	250040	250245	enclosed
AT1G01690	Chr1	+	249141	252462	At1TU000920	Chr1	-	251741	252259	enclosed
AT1G01695	Chr1	+	252947	254495	At1TU000930	Chr1	-	252829	253293	convergent
AT1G01695	Chr1	+	252947	254495	At1TU000940	Chr1	-	253665	254080	enclosed
At1TU000970	Chr1	+	258676	259511	At1TU000980	Chr1	-	258716	258963	enclosed
At1TU000990	Chr1	+	259966	260432	AT1G01700	Chr1	-	259495	261474	enclosed
AT1G01710	Chr1	+	262828	267771	At1TU001000	Chr1	-	262801	263933	convergent
AT1G01710	Chr1	+	262828	267771	At1TU001010	Chr1	-	264227	264590	enclosed
AT1G01710	Chr1	+	262828	267771	At1TU001020	Chr1	-	265753	266150	enclosed
AT1G01710	Chr1	+	262828	267771	At1TU001030	Chr1	-	266354	266611	enclosed
AT1G01770	Chr1	+	278615	282891	At1TU001040	Chr1	-	281305	281615	enclosed
AT1G01780	Chr1	+	282761	284245	At1TU001050	Chr1	-	283825	285984	divergent
AT1G01790	Chr1	+	284610	291094	At1TU001060	Chr1	-	290738	291113	divergent
At1TU001080	Chr1	+	297464	297739	AT1G01820	Chr1	-	296001	298120	enclosed
At1TU001090	Chr1	+	298239	300449	AT1G01830	Chr1	-	298535	302315	divergent
At1TU001100	Chr1	+	305958	306239	AT1G01860	Chr1	-	304133	306287	enclosed
At1TU001110	Chr1	+	306662	307089	AT1G01880	Chr1	-	306480	309109	enclosed
At1TU001120	Chr1	+	307658	308029	AT1G01880	Chr1	-	306480	309109	enclosed
At1TU001130	Chr1	+	320075	320529	AT1G01930	Chr1	-	319836	322860	enclosed
At1TU001140	Chr1	+	321796	322108	AT1G01930	Chr1	-	319836	322860	enclosed
At1TU001150	Chr1	+	322269	322661	AT1G01930	Chr1	-	319836	322860	enclosed
At1TU001160	Chr1	+	333187	333612	AT1G01960	Chr1	-	330588	337582	enclosed
At1TU001170	Chr1	+	334527	335698	AT1G01960	Chr1	-	330588	337582	enclosed
AT1G02010	Chr1	+	347974	352303	At1TU001180	Chr1	-	350461	350702	enclosed
At1TU001190	Chr1	+	352983	353812	AT1G02020	Chr1	-	352637	354969	enclosed
At1TU001200	Chr1	+	354472	355091	AT1G02020	Chr1	-	352637	354969	convergent
At1TU001210	Chr1	+	355631	356313	AT1G02030	Chr1	-	355321	357258	enclosed
At1TU001220	Chr1	+	358114	361150	AT1G02040	Chr1	-	358104	359078	convergent
At1TU001230	Chr1	+	361621	362037	AT1G02060	Chr1	-	360918	363094	enclosed
AT1G02065	Chr1	+	365567	367340	At1TU001240	Chr1	-	364134	366854	convergent
At1TU001260	Chr1	+	370334	370795	AT1G02070	Chr1	-	370257	370967	enclosed
AT1G02080	Chr1	+	373501	386846	At1TU001270	Chr1	-	372995	373976	convergent
AT1G02080	Chr1	+	373501	386846	At1TU001280	Chr1	-	376648	376883	enclosed
AT1G02080	Chr1	+	373501	386846	At1TU001290	Chr1	-	379704	380103	enclosed
AT1G02080	Chr1	+	373501	386846	At1TU001300	Chr1	-	382808	383045	enclosed
AT1G02100	Chr1	+	389823	392811	At1TU001310	Chr1	-	391036	397735	divergent
AT1G02120	Chr1	+	395761	399897	At1TU001320	Chr1	-	398297	398545	enclosed
AT1G02170	Chr1	+	411779	413554	At1TU001340	Chr1	-	408295	412238	convergent
AT1G02190	Chr1	+	415079	418010	At1TU001350	Chr1	-	416850	417737	enclosed
AT1G02205	Chr1	+	418748	422258	At1TU001360	Chr1	-	419008	422608	divergent
At1TU001400	Chr1	+	429534	430658	AT1G02220	Chr1	-	428814	430647	convergent
At1TU001430	Chr1	+	435795	436099	AT1G02230	Chr1	-	435174	436776	enclosed
At1TU001440	Chr1	+	437857	438115	AT1G02250	Chr1	-	437951	439559	divergent
At1TU001460	Chr1	+	440732	442063	AT1G02260	Chr1	-	440441	442877	enclosed
At1TU001470	Chr1	+	442803	443509	AT1G02270	Chr1	-	443149	446235	divergent
At1TU001480	Chr1	+	444269	444721	AT1G02270	Chr1	-	443149	446235	enclosed
At1TU001490	Chr1	+	445744	446209	AT1G02270	Chr1	-	443149	446235	enclosed
At1TU001510	Chr1	+	448488	449274	AT1G02280	Chr1	-	448469	450426	enclosed
At1TU001520	Chr1	+	449756	450256	AT1G02280	Chr1	-	448469	450426	enclosed
AT1G02300	Chr1	+	453288	455463	At1TU001530	Chr1	-	453462	453774	enclosed
AT1G02300	Chr1	+	453288	455463	At1TU001540	Chr1	-	454638	455826	divergent
AT1G02305	Chr1	+	455688	458164	At1TU001550	Chr1	-	456331	456557	enclosed
At1TU001560	Chr1	+	460348	460800	AT1G02310	Chr1	-	458133	460696	convergent
At1TU001570	Chr1	+	464307	464817	AT1G02335	Chr1	-	463855	464924	enclosed
At1TU001580	Chr1	+	465519	466466	AT1G02340	Chr1	-	465718	467844	divergent
At1TU001590	Chr1	+	466991	467558	AT1G02340	Chr1	-	465718	467844	enclosed
At1TU001600	Chr1	+	471881	473276	AT1G02360	Chr1	-	471990	473160	enclosed
AT1G02370	Chr1	+	474500	476511	At1TU001610	Chr1	-	474333	474909	convergent
AT1G02370	Chr1	+	474500	476511	At1TU001620	Chr1	-	475420	476160	enclosed
AT1G02380	Chr1	+	477000	478971	At1TU001630	Chr1	-	477607	478294	enclosed
AT1G02390	Chr1	+	480852	483292	At1TU001650	Chr1	-	481277	481956	enclosed
AT1G02390	Chr1	+	480852	483292	At1TU001660	Chr1	-	482762	483292	enclosed
AT1G02400	Chr1	+	486801	489577	At1TU001680	Chr1	-	486676	487850	convergent
AT1G02410	Chr1	+	490925	492926	At1TU001690	Chr1	-	490950	491157	enclosed
AT1G02410	Chr1	+	490925	492926	At1TU001700	Chr1	-	491680	492142	enclosed
AT1G02410	Chr1	+	490925	492926	At1TU001710	Chr1	-	492697	493060	divergent
AT1G02420	Chr1	+	493683	495158	At1TU001720	Chr1	-	493598	493880	convergent
At1TU001730	Chr1	+	497981	498487	AT1G02450	Chr1	-	497976	498516	enclosed
At1TU001750	Chr1	+	504763	505007	AT1G02460	Chr1	-	504673	507204	enclosed
At1TU001760	Chr1	+	506007	507399	AT1G02460	Chr1	-	504673	507204	convergent
At1TU001790	Chr1	+	514982	515299	AT1G02475	Chr1	-	513843	515404	enclosed
AT1G02500	Chr1	+	518254	520437	At1TU001800	Chr1	-	518108	518352	convergent
AT1G02520	Chr1	+	523651	528745	At1TU001820	Chr1	-	524679	524958	enclosed
AT1G02520	Chr1	+	523651	528745	At1TU001830	Chr1	-	525921	526133	enclosed
AT1G02520	Chr1	+	523651	528745	At1TU001840	Chr1	-	526977	528675	enclosed
AT1G02530	Chr1	+	529795	534677	At1TU001850	Chr1	-	530288	530525	enclosed
AT1G02530	Chr1	+	529795	534677	At1TU001860	Chr1	-	531318	532426	enclosed
AT1G02550	Chr1	+	536483	537211	At1TU001870	Chr1	-	536495	537126	enclosed
AT1G02560	Chr1	+	537860	540109	At1TU001880	Chr1	-	537557	538165	convergent
AT1G02560	Chr1	+	537860	540109	At1TU001890	Chr1	-	539395	540466	divergent
AT1G02570	Chr1	+	541335	542240	At1TU001900	Chr1	-	541280	542113	convergent
AT1G02580	Chr1	+	544783	549202	At1TU001920	Chr1	-	546164	546364	enclosed
AT1G02580	Chr1	+	544783	549202	At1TU001930	Chr1	-	548828	549070	enclosed
At1TU001950	Chr1	+	554325	554696	AT1G02610	Chr1	-	553050	555994	enclosed
At1TU001960	Chr1	+	555596	555977	AT1G02610	Chr1	-	553050	555994	enclosed
AT1G02620	Chr1	+	557092	557986	At1TU001970	Chr1	-	557246	557563	enclosed
At1TU002000	Chr1	+	562134	562461	AT1G02630	Chr1	-	560610	562382	convergent
AT1G02640	Chr1	+	564205	567769	At1TU002010	Chr1	-	563877	568201	enclosed
AT1G02650	Chr1	+	568704	570418	At1TU002020	Chr1	-	570016	570402	enclosed
At1TU002030	Chr1	+	571716	575724	AT1G02660	Chr1	-	571955	574981	enclosed
AT1G02670	Chr1	+	576046	580299	At1TU002040	Chr1	-	579880	580495	divergent
AT1G02681	Chr1	+	582413	583209	At1TU002050	Chr1	-	581080	582978	enclosed
AT1G02690	Chr1	+	584260	587219	At1TU002070	Chr1	-	585510	585934	enclosed
AT1G02690	Chr1	+	584260	587219	At1TU002080	Chr1	-	586555	587095	enclosed
At1TU002100	Chr1	+	596990	597331	AT1G02730	Chr1	-	594573	598657	enclosed
At1TU002110	Chr1	+	597590	598280	AT1G02730	Chr1	-	594573	598657	enclosed
At1TU002120	Chr1	+	599632	600204	AT1G02740	Chr1	-	599416	602038	enclosed
At1TU002130	Chr1	+	600654	600964	AT1G02740	Chr1	-	599416	602038	enclosed
AT1G02760	Chr1	+	604402	604851	At1TU002140	Chr1	-	603777	604552	enclosed
At1TU002150	Chr1	+	605152	605434	AT1G02770	Chr1	-	604873	606693	enclosed
At1TU002160	Chr1	+	607581	609838	AT1G02780	Chr1	-	607808	609465	enclosed
At1TU002170	Chr1	+	610749	612144	AT1G02790	Chr1	-	610391	612324	enclosed
At1TU002180	Chr1	+	612955	613621	AT1G02800	Chr1	-	613216	616191	divergent
At1TU002190	Chr1	+	615965	616255	AT1G02800	Chr1	-	613216	616191	convergent
AT1G02810	Chr1	+	618265	620480	At1TU002200	Chr1	-	618422	619269	enclosed
AT1G02810	Chr1	+	618265	620480	At1TU002210	Chr1	-	619693	620443	enclosed
AT1G02816	Chr1	+	621461	622469	At1TU002220	Chr1	-	621516	622353	enclosed
At1TU002230	Chr1	+	623879	624529	AT1G02820	Chr1	-	623765	624475	convergent
At1TU002240	Chr1	+	625331	625761	AT1G02830	Chr1	-	625145	625608	convergent
AT1G02840	Chr1	+	626741	629819	At1TU002250	Chr1	-	626300	626975	convergent
AT1G02840	Chr1	+	626741	629819	At1TU002260	Chr1	-	627335	627700	enclosed
AT1G02840	Chr1	+	626741	629819	At1TU002270	Chr1	-	628087	628462	enclosed
AT1G02840	Chr1	+	626741	629819	At1TU002280	Chr1	-	629238	629992	divergent
AT1G02850	Chr1	+	630505	633259	At1TU002290	Chr1	-	631425	633134	enclosed
AT1G02860	Chr1	+	635144	637262	At1TU002300	Chr1	-	635321	636466	enclosed
At1TU002320	Chr1	+	640827	642022	At1TU002330	Chr1	-	640965	642022	enclosed
At1TU002340	Chr1	+	642635	643086	AT1G02880	Chr1	-	642752	644532	divergent
At1TU002350	Chr1	+	643308	643728	AT1G02880	Chr1	-	642752	644532	enclosed
At1TU002360	Chr1	+	645272	646663	AT1G02890	Chr1	-	645092	651907	enclosed
At1TU002370	Chr1	+	647680	647999	AT1G02890	Chr1	-	645092	651907	enclosed
At1TU002380	Chr1	+	648516	649130	AT1G02890	Chr1	-	645092	651907	enclosed
At1TU002390	Chr1	+	649807	650879	AT1G02890	Chr1	-	645092	651907	enclosed
At1TU002400	Chr1	+	651358	651938	AT1G02890	Chr1	-	645092	651907	convergent
At1TU002410	Chr1	+	653534	654606	AT1G02900	Chr1	-	653765	654343	enclosed
At1TU002420	Chr1	+	655225	656016	AT1G02910	Chr1	-	655577	658148	divergent
At1TU002430	Chr1	+	656370	657291	AT1G02910	Chr1	-	655577	658148	enclosed
At1TU002440	Chr1	+	657789	658041	AT1G02910	Chr1	-	655577	658148	enclosed
At1TU002450	Chr1	+	658736	659753	AT1G02920	Chr1	-	658657	659771	enclosed
At1TU002460	Chr1	+	661409	662199	AT1G02930	Chr1	-	661309	662456	enclosed
At1TU002470	Chr1	+	663096	663508	AT1G02940	Chr1	-	663079	664128	enclosed
At1TU002480	Chr1	+	669465	669875	AT1G02960	Chr1	-	666872	669805	convergent
At1TU002500	Chr1	+	671921	672413	AT1G02965	Chr1	-	671661	672814	enclosed
AT1G02970	Chr1	+	673306	676378	At1TU002510	Chr1	-	673167	673490	convergent
AT1G02970	Chr1	+	673306	676378	At1TU002520	Chr1	-	674530	674844	enclosed
AT1G02980	Chr1	+	677869	681310	At1TU002540	Chr1	-	677862	678101	convergent
At1TU002550	Chr1	+	683426	684562	AT1G02990	Chr1	-	681396	687315	enclosed
At1TU002560	Chr1	+	684910	685222	AT1G02990	Chr1	-	681396	687315	enclosed
At1TU002570	Chr1	+	685878	686094	AT1G02990	Chr1	-	681396	687315	enclosed
At1TU002580	Chr1	+	688676	688958	AT1G03000	Chr1	-	687890	692560	enclosed
AT1G03010	Chr1	+	693480	696382	At1TU002590	Chr1	-	694817	695299	enclosed
At1TU002600	Chr1	+	698106	698635	AT1G03020	Chr1	-	698207	698515	enclosed
AT1G03022	Chr1	+	699121	699246	At1TU002610	Chr1	-	698941	699227	convergent
AT1G03030	Chr1	+	701478	703864	At1TU002640	Chr1	-	701303	701753	convergent
At1TU002650	Chr1	+	705202	705954	AT1G03040	Chr1	-	703906	706630	enclosed
AT1G03050	Chr1	+	707726	710041	At1TU002660	Chr1	-	707322	707863	convergent
AT1G03050	Chr1	+	707726	710041	At1TU002670	Chr1	-	708497	709886	enclosed
At1TU002680	Chr1	+	710863	711105	AT1G03055	Chr1	-	710063	711803	enclosed
At1TU002690	Chr1	+	712703	714444	AT1G03060	Chr1	-	712473	726891	enclosed
At1TU002700	Chr1	+	715700	716047	AT1G03060	Chr1	-	712473	726891	enclosed
At1TU002710	Chr1	+	717425	718002	AT1G03060	Chr1	-	712473	726891	enclosed
At1TU002720	Chr1	+	719054	719508	AT1G03060	Chr1	-	712473	726891	enclosed
At1TU002730	Chr1	+	720683	721643	AT1G03060	Chr1	-	712473	726891	enclosed
At1TU002740	Chr1	+	722120	722715	AT1G03060	Chr1	-	712473	726891	enclosed
At1TU002750	Chr1	+	723744	724133	AT1G03060	Chr1	-	712473	726891	enclosed
At1TU002760	Chr1	+	726592	726986	AT1G03060	Chr1	-	712473	726891	convergent
AT1G03150	Chr1	+	756414	758612	At1TU002780	Chr1	-	758227	758534	enclosed
AT1G03160	Chr1	+	761282	766158	At1TU002800	Chr1	-	761595	762007	enclosed
AT1G03160	Chr1	+	761282	766158	At1TU002810	Chr1	-	764231	766319	divergent
At1TU002820	Chr1	+	766762	767287	At1TU002830	Chr1	-	767036	767385	divergent
AT1G03170	Chr1	+	769632	770684	At1TU002850	Chr1	-	769601	770645	convergent
AT1G03180	Chr1	+	773411	775344	At1TU002860	Chr1	-	773442	773799	enclosed
AT1G03190	Chr1	+	775622	780062	At1TU002870	Chr1	-	777164	777722	enclosed
AT1G03190	Chr1	+	775622	780062	At1TU002880	Chr1	-	779537	780029	enclosed
AT1G03210	Chr1	+	782948	784240	At1TU002900	Chr1	-	783537	784190	enclosed
AT1G03220	Chr1	+	787122	788651	At1TU002910	Chr1	-	787008	788830	enclosed
At1TU002920	Chr1	+	793166	794153	AT1G03250	Chr1	-	793359	795376	divergent
At1TU002930	Chr1	+	795236	795844	AT1G03260	Chr1	-	795532	798463	divergent
At1TU002940	Chr1	+	797938	798564	AT1G03260	Chr1	-	795532	798463	convergent
AT1G03270	Chr1	+	799191	802436	At1TU002950	Chr1	-	802152	802355	enclosed
AT1G03280	Chr1	+	803035	807066	At1TU002960	Chr1	-	806693	807423	divergent
AT1G03290	Chr1	+	807361	810868	At1TU002970	Chr1	-	808560	810036	enclosed
AT1G03310	Chr1	+	813486	816749	At1TU002980	Chr1	-	813906	814847	enclosed
AT1G03310	Chr1	+	813486	816749	At1TU002990	Chr1	-	815117	815364	enclosed
AT1G03310	Chr1	+	813486	816749	At1TU003000	Chr1	-	815597	816505	enclosed
At1TU003010	Chr1	+	818924	819325	AT1G03330	Chr1	-	817983	819563	enclosed
AT1G03340	Chr1	+	819662	821317	At1TU003020	Chr1	-	821082	821355	divergent
AT1G03370	Chr1	+	830627	835361	At1TU003050	Chr1	-	830621	831216	convergent
AT1G03370	Chr1	+	830627	835361	At1TU003060	Chr1	-	831723	832192	enclosed
AT1G03370	Chr1	+	830627	835361	At1TU003070	Chr1	-	833057	833270	enclosed
AT1G03370	Chr1	+	830627	835361	At1TU003080	Chr1	-	834338	835462	divergent
AT1G03380	Chr1	+	835785	840940	At1TU003090	Chr1	-	835824	836057	enclosed
AT1G03380	Chr1	+	835785	840940	At1TU003100	Chr1	-	839780	840416	enclosed
AT1G03430	Chr1	+	847873	849500	At1TU003110	Chr1	-	849006	849471	enclosed
AT1G03440	Chr1	+	852366	854032	At1TU003130	Chr1	-	852041	853329	convergent
At1TU003140	Chr1	+	856396	856634	AT1G03445	Chr1	-	854410	859701	enclosed
At1TU003150	Chr1	+	857207	857423	AT1G03445	Chr1	-	854410	859701	enclosed
At1TU003160	Chr1	+	857572	857843	AT1G03445	Chr1	-	854410	859701	enclosed
At1TU003170	Chr1	+	861012	861914	AT1G03457	Chr1	-	860788	864075	enclosed
At1TU003190	Chr1	+	866043	867183	AT1G03470	Chr1	-	865915	867674	enclosed
At1TU003210	Chr1	+	868770	870211	AT1G03475	Chr1	-	869051	871211	divergent
At1TU003220	Chr1	+	870859	871329	AT1G03475	Chr1	-	869051	871211	convergent
At1TU003230	Chr1	+	875542	876084	AT1G03506	Chr1	-	875518	876257	convergent
At1TU003240	Chr1	+	876383	876941	AT1G03510	Chr1	-	876258	877547	enclosed
At1TU003250	Chr1	+	879110	879346	AT1G03520	Chr1	-	877862	880158	enclosed
At1TU003260	Chr1	+	880425	881966	AT1G03530	Chr1	-	880496	883391	divergent
At1TU003270	Chr1	+	890035	891584	AT1G03560	Chr1	-	890156	892410	divergent
AT1G03600	Chr1	+	898876	899655	At1TU003280	Chr1	-	898637	900643	enclosed
AT1G03610	Chr1	+	900887	903003	At1TU003290	Chr1	-	901354	903000	enclosed
At1TU003330	Chr1	+	913389	913595	At1TU003320	Chr1	-	913216	913514	convergent
At1TU003340	Chr1	+	914747	915109	AT1G03670	Chr1	-	914222	916222	enclosed
At1TU003350	Chr1	+	915728	916240	AT1G03670	Chr1	-	914222	916222	convergent
AT1G03687	Chr1	+	918299	920488	At1TU003360	Chr1	-	920096	920297	enclosed
AT1G03700	Chr1	+	920950	921901	At1TU003370	Chr1	-	920786	921113	convergent
AT1G03700	Chr1	+	920950	921901	At1TU003380	Chr1	-	921638	921888	enclosed
AT1G03710	Chr1	+	923426	924355	At1TU003390	Chr1	-	923526	924240	enclosed
At1TU003420	Chr1	+	930634	932296	AT1G03730	Chr1	-	930828	931895	enclosed
AT1G03740	Chr1	+	933512	937043	At1TU003430	Chr1	-	934039	934754	enclosed
AT1G03740	Chr1	+	933512	937043	At1TU003440	Chr1	-	935771	937635	divergent
AT1G03750	Chr1	+	937920	941162	At1TU003450	Chr1	-	939070	939736	enclosed
AT1G03770	Chr1	+	944595	947483	At1TU003460	Chr1	-	944501	945161	convergent
AT1G03770	Chr1	+	944595	947483	At1TU003470	Chr1	-	945973	946713	enclosed
At1TU003480	Chr1	+	950563	951182	AT1G03780	Chr1	-	947520	951827	enclosed
At1TU003490	Chr1	+	951566	952047	AT1G03780	Chr1	-	947520	951827	convergent
AT1G03790	Chr1	+	954525	956097	At1TU003500	Chr1	-	955128	956004	enclosed
At1TU003510	Chr1	+	961921	964176	AT1G03830	Chr1	-	962016	966757	divergent
At1TU003520	Chr1	+	965474	965676	AT1G03830	Chr1	-	962016	966757	enclosed
At1TU003530	Chr1	+	966001	966605	AT1G03830	Chr1	-	962016	966757	enclosed
At1TU003540	Chr1	+	967661	968583	AT1G03840	Chr1	-	967521	970058	enclosed
At1TU003550	Chr1	+	969303	970027	AT1G03840	Chr1	-	967521	970058	enclosed
At1TU003570	Chr1	+	975984	976600	AT1G03850	Chr1	-	977102	977761	divergent
At1TU003580	Chr1	+	977107	977893	AT1G03850	Chr1	-	977102	977761	convergent
At1TU003590	Chr1	+	979002	980490	AT1G03860	Chr1	-	979308	981762	divergent
At1TU003600	Chr1	+	980848	981362	AT1G03860	Chr1	-	979308	981762	enclosed
At1TU003610	Chr1	+	982445	983782	AT1G03870	Chr1	-	982506	983540	enclosed
AT1G03880	Chr1	+	985751	988146	At1TU003620	Chr1	-	985849	986356	enclosed
AT1G03880	Chr1	+	985751	988146	At1TU003630	Chr1	-	986881	987184	enclosed
AT1G03880	Chr1	+	985751	988146	At1TU003640	Chr1	-	987577	987931	enclosed
AT1G03890	Chr1	+	989198	991020	At1TU003650	Chr1	-	989006	990932	convergent
AT1G03900	Chr1	+	991139	993118	At1TU003660	Chr1	-	991246	991746	enclosed
AT1G03900	Chr1	+	991139	993118	At1TU003670	Chr1	-	992294	992993	enclosed
AT1G03905	Chr1	+	993400	995784	At1TU003680	Chr1	-	995162	995582	enclosed
AT1G03910	Chr1	+	996115	1000437	At1TU003690	Chr1	-	995960	996671	convergent
AT1G03910	Chr1	+	996115	1000437	At1TU003700	Chr1	-	997171	997881	enclosed
AT1G03910	Chr1	+	996115	1000437	At1TU003710	Chr1	-	998796	999622	enclosed
AT1G03910	Chr1	+	996115	1000437	At1TU003720	Chr1	-	1000216	1000801	divergent
AT1G03920	Chr1	+	1001321	1004383	At1TU003730	Chr1	-	1001502	1001989	enclosed
AT1G03920	Chr1	+	1001321	1004383	At1TU003740	Chr1	-	1002576	1002890	enclosed
AT1G03930	Chr1	+	1004769	1008370	At1TU003750	Chr1	-	1005058	1005371	enclosed
AT1G03930	Chr1	+	1004769	1008370	At1TU003760	Chr1	-	1006577	1006994	enclosed
AT1G03930	Chr1	+	1004769	1008370	At1TU003770	Chr1	-	1007551	1008219	enclosed
AT1G03960	Chr1	+	1013715	1017929	At1TU003790	Chr1	-	1017043	1017808	enclosed
At1TU003800	Chr1	+	1021847	1022303	AT1G03980	Chr1	-	1018570	1022108	convergent
At1TU003810	Chr1	+	1023033	1023269	AT1G03982	Chr1	-	1022251	1023719	enclosed
At1TU003820	Chr1	+	1028078	1029271	AT1G04000	Chr1	-	1028106	1029119	enclosed
At1TU003830	Chr1	+	1031927	1032631	AT1G04010	Chr1	-	1031200	1036237	enclosed
AT1G04020	Chr1	+	1036537	1040224	At1TU003840	Chr1	-	1039805	1040081	enclosed
At1TU003860	Chr1	+	1046840	1047828	AT1G04050	Chr1	-	1045598	1049297	enclosed
AT1G04080	Chr1	+	1051312	1056827	At1TU003870	Chr1	-	1053688	1054526	enclosed
AT1G04080	Chr1	+	1051312	1056827	At1TU003880	Chr1	-	1055500	1056585	enclosed
AT1G04090	Chr1	+	1057151	1059419	At1TU003890	Chr1	-	1057646	1057973	enclosed
AT1G04090	Chr1	+	1057151	1059419	At1TU003900	Chr1	-	1058471	1059634	divergent
At1TU003910	Chr1	+	1065399	1066033	AT1G04120	Chr1	-	1064450	1071047	enclosed
At1TU003920	Chr1	+	1066968	1067557	AT1G04120	Chr1	-	1064450	1071047	enclosed
At1TU003930	Chr1	+	1068047	1068596	AT1G04120	Chr1	-	1064450	1071047	enclosed
At1TU003950	Chr1	+	1076325	1076604	AT1G04140	Chr1	-	1075545	1080630	enclosed
At1TU003960	Chr1	+	1077076	1078269	AT1G04140	Chr1	-	1075545	1080630	enclosed
At1TU003970	Chr1	+	1080344	1080618	AT1G04140	Chr1	-	1075545	1080630	enclosed
At1TU003980	Chr1	+	1082131	1083093	AT1G04150	Chr1	-	1081208	1084246	enclosed
At1TU003990	Chr1	+	1083438	1084232	AT1G04150	Chr1	-	1081208	1084246	enclosed
AT1G04160	Chr1	+	1086495	1096146	At1TU004010	Chr1	-	1088950	1089190	enclosed
AT1G04160	Chr1	+	1086495	1096146	At1TU004020	Chr1	-	1094222	1094788	enclosed
AT1G04170	Chr1	+	1096946	1099898	At1TU004030	Chr1	-	1097795	1099819	enclosed
AT1G04180	Chr1	+	1104623	1105988	At1TU004040	Chr1	-	1104657	1105087	enclosed
At1TU004050	Chr1	+	1107056	1107716	AT1G04190	Chr1	-	1106428	1108715	enclosed
At1TU004060	Chr1	+	1108471	1108923	AT1G04190	Chr1	-	1106428	1108715	convergent
AT1G04200	Chr1	+	1109482	1114107	At1TU004070	Chr1	-	1109517	1109718	enclosed
AT1G04200	Chr1	+	1109482	1114107	At1TU004080	Chr1	-	1112180	1112574	enclosed
AT1G04210	Chr1	+	1114405	1119739	At1TU004090	Chr1	-	1116305	1116731	enclosed
At1TU004100	Chr1	+	1121738	1123082	AT1G04220	Chr1	-	1119699	1122526	convergent
AT1G04230	Chr1	+	1125518	1128168	At1TU004120	Chr1	-	1125559	1125796	enclosed
At1TU004130	Chr1	+	1128522	1129695	AT1G04240	Chr1	-	1128188	1129551	convergent
At1TU004160	Chr1	+	1134522	1134787	At1TU004150	Chr1	-	1134307	1134997	enclosed
AT1G04250	Chr1	+	1136258	1138613	At1TU004170	Chr1	-	1136350	1136595	enclosed
AT1G04250	Chr1	+	1136258	1138613	At1TU004180	Chr1	-	1137460	1137689	enclosed
At1TU004190	Chr1	+	1140713	1142463	AT1G04260	Chr1	-	1140528	1141365	convergent
At1TU004200	Chr1	+	1142731	1143100	AT1G04270	Chr1	-	1141604	1143051	convergent
At1TU004210	Chr1	+	1143981	1145067	AT1G04280	Chr1	-	1143436	1146654	enclosed
At1TU004220	Chr1	+	1154465	1157058	AT1G04310	Chr1	-	1154764	1157711	divergent
At1TU004230	Chr1	+	1157596	1157930	AT1G04310	Chr1	-	1154764	1157711	convergent
At1TU004240	Chr1	+	1161276	1162080	AT1G04330	Chr1	-	1161311	1161982	enclosed
AT1G04350	Chr1	+	1165165	1166768	At1TU004250	Chr1	-	1166025	1166988	divergent
AT1G04370	Chr1	+	1175177	1175578	At1TU004280	Chr1	-	1174929	1175673	enclosed
At1TU004290	Chr1	+	1176540	1177347	AT1G04380	Chr1	-	1176921	1178407	divergent
At1TU004310	Chr1	+	1180785	1181389	AT1G04390	Chr1	-	1179363	1183704	enclosed
At1TU004320	Chr1	+	1181648	1182521	AT1G04390	Chr1	-	1179363	1183704	enclosed
At1TU004330	Chr1	+	1183413	1183632	AT1G04390	Chr1	-	1179363	1183704	enclosed
AT1G04430	Chr1	+	1198508	1201495	At1TU004350	Chr1	-	1198821	1199598	enclosed
AT1G04430	Chr1	+	1198508	1201495	At1TU004360	Chr1	-	1200189	1201670	divergent
AT1G04440	Chr1	+	1202255	1205803	At1TU004370	Chr1	-	1202710	1202997	enclosed
AT1G04445	Chr1	+	1207344	1207862	At1TU004380	Chr1	-	1206996	1207959	enclosed
AT1G04450	Chr1	+	1208521	1209874	At1TU004390	Chr1	-	1208984	1210226	divergent
At1TU004400	Chr1	+	1211094	1212134	AT1G04470	Chr1	-	1211049	1214662	enclosed
At1TU004410	Chr1	+	1212790	1214379	AT1G04470	Chr1	-	1211049	1214662	enclosed
AT1G04480	Chr1	+	1216095	1217467	At1TU004420	Chr1	-	1216014	1216618	convergent
At1TU004430	Chr1	+	1218537	1218780	AT1G04490	Chr1	-	1217948	1220137	enclosed
At1TU004440	Chr1	+	1219847	1220106	AT1G04490	Chr1	-	1217948	1220137	enclosed
At1TU004450	Chr1	+	1221845	1222352	AT1G04500	Chr1	-	1221433	1224366	enclosed
AT1G04510	Chr1	+	1226575	1230827	At1TU004460	Chr1	-	1227873	1228214	enclosed
AT1G04520	Chr1	+	1231578	1234032	At1TU004470	Chr1	-	1232066	1232924	enclosed
At1TU004480	Chr1	+	1234310	1236286	AT1G04530	Chr1	-	1234176	1236034	convergent
AT1G04550	Chr1	+	1240375	1242121	At1TU004490	Chr1	-	1241639	1241946	enclosed
AT1G04560	Chr1	+	1244947	1246059	At1TU004500	Chr1	-	1245621	1245860	enclosed
At1TU004510	Chr1	+	1246855	1247232	AT1G04570	Chr1	-	1246728	1248775	enclosed
At1TU004520	Chr1	+	1248246	1249015	AT1G04570	Chr1	-	1246728	1248775	convergent
At1TU004550	Chr1	+	1252262	1253084	AT1G04580	Chr1	-	1252122	1257510	enclosed
At1TU004560	Chr1	+	1255282	1255625	AT1G04580	Chr1	-	1252122	1257510	enclosed
At1TU004570	Chr1	+	1256186	1256792	AT1G04580	Chr1	-	1252122	1257510	enclosed
At1TU004580	Chr1	+	1259390	1260103	AT1G04590	Chr1	-	1258578	1261425	enclosed
AT1G04600	Chr1	+	1262123	1272376	At1TU004590	Chr1	-	1262403	1262834	enclosed
AT1G04600	Chr1	+	1262123	1272376	At1TU004600	Chr1	-	1266861	1267592	enclosed
AT1G04610	Chr1	+	1279388	1281618	At1TU004630	Chr1	-	1279580	1280170	enclosed
AT1G04610	Chr1	+	1279388	1281618	At1TU004640	Chr1	-	1281154	1281396	enclosed
At1TU004650	Chr1	+	1285474	1285790	AT1G04620	Chr1	-	1282741	1286584	enclosed
At1TU004670	Chr1	+	1287658	1287894	AT1G04625	Chr1	-	1287831	1289820	divergent
At1TU004680	Chr1	+	1288456	1289104	AT1G04625	Chr1	-	1287831	1289820	enclosed
AT1G04640	Chr1	+	1292111	1293248	At1TU004690	Chr1	-	1292122	1293123	enclosed
At1TU004700	Chr1	+	1295647	1295851	AT1G04650	Chr1	-	1294893	1299002	enclosed
At1TU004710	Chr1	+	1296994	1297413	AT1G04650	Chr1	-	1294893	1299002	enclosed
At1TU004720	Chr1	+	1298828	1299040	AT1G04650	Chr1	-	1294893	1299002	convergent
At1TU004740	Chr1	+	1300391	1301799	AT1G04660	Chr1	-	1300486	1301773	enclosed
At1TU004750	Chr1	+	1303539	1305462	AT1G04680	Chr1	-	1303529	1307884	enclosed
At1TU004760	Chr1	+	1306713	1307020	AT1G04680	Chr1	-	1303529	1307884	enclosed
At1TU004770	Chr1	+	1307678	1308147	AT1G04680	Chr1	-	1303529	1307884	convergent
At1TU004780	Chr1	+	1310329	1310587	AT1G04684	Chr1	-	1310430	1310579	enclosed
AT1G04690	Chr1	+	1313564	1315750	At1TU004790	Chr1	-	1313352	1313972	convergent
AT1G04690	Chr1	+	1313564	1315750	At1TU004800	Chr1	-	1314480	1315742	enclosed
AT1G04700	Chr1	+	1316254	1320919	At1TU004810	Chr1	-	1319971	1320349	enclosed
AT1G04710	Chr1	+	1321904	1324782	At1TU004820	Chr1	-	1323204	1324535	enclosed
At1TU004830	Chr1	+	1326485	1326722	AT1G04730	Chr1	-	1325296	1331086	enclosed
At1TU004840	Chr1	+	1330500	1330771	AT1G04730	Chr1	-	1325296	1331086	enclosed
At1TU004860	Chr1	+	1337527	1338188	AT1G04770	Chr1	-	1336371	1337849	convergent
At1TU004870	Chr1	+	1340582	1343123	AT1G04780	Chr1	-	1340669	1343584	divergent
At1TU004880	Chr1	+	1343491	1343712	AT1G04780	Chr1	-	1340669	1343584	convergent
AT1G04790	Chr1	+	1345036	1348451	At1TU004890	Chr1	-	1346124	1346778	enclosed
AT1G04810	Chr1	+	1350180	1355442	At1TU004900	Chr1	-	1351488	1351798	enclosed
AT1G04810	Chr1	+	1350180	1355442	At1TU004910	Chr1	-	1352723	1354115	enclosed
AT1G04810	Chr1	+	1350180	1355442	At1TU004920	Chr1	-	1354588	1355297	enclosed
At1TU004930	Chr1	+	1360085	1360804	AT1G04830	Chr1	-	1358574	1362019	enclosed
At1TU004940	Chr1	+	1361431	1362041	AT1G04830	Chr1	-	1358574	1362019	convergent
At1TU004950	Chr1	+	1362589	1362932	AT1G04840	Chr1	-	1362867	1364962	divergent
At1TU004960	Chr1	+	1363263	1363710	AT1G04840	Chr1	-	1362867	1364962	enclosed
At1TU004970	Chr1	+	1364647	1366666	AT1G04850	Chr1	-	1365118	1368844	divergent
At1TU004980	Chr1	+	1368589	1369553	AT1G04860	Chr1	-	1369054	1373101	divergent
At1TU004990	Chr1	+	1370296	1370932	AT1G04860	Chr1	-	1369054	1373101	enclosed
At1TU005000	Chr1	+	1371486	1372510	AT1G04860	Chr1	-	1369054	1373101	enclosed
At1TU005010	Chr1	+	1372850	1373089	AT1G04860	Chr1	-	1369054	1373101	enclosed
At1TU005020	Chr1	+	1373752	1374398	AT1G04870	Chr1	-	1373234	1375762	enclosed
At1TU005030	Chr1	+	1379130	1379343	AT1G04880	Chr1	-	1375961	1379185	convergent
At1TU005040	Chr1	+	1381280	1382547	AT1G04890	Chr1	-	1380382	1382599	enclosed
AT1G04900	Chr1	+	1383841	1387895	At1TU005060	Chr1	-	1384497	1384708	enclosed
AT1G04900	Chr1	+	1383841	1387895	At1TU005070	Chr1	-	1385958	1386266	enclosed
At1TU005080	Chr1	+	1390877	1391271	AT1G04910	Chr1	-	1387871	1391187	convergent
At1TU005090	Chr1	+	1391762	1393332	AT1G04920	Chr1	-	1391502	1395864	enclosed
At1TU005100	Chr1	+	1394031	1394815	AT1G04920	Chr1	-	1391502	1395864	enclosed
At1TU005110	Chr1	+	1396529	1396981	AT1G04930	Chr1	-	1396291	1399053	enclosed
At1TU005120	Chr1	+	1407786	1408214	AT1G04960	Chr1	-	1407801	1410868	divergent
At1TU005130	Chr1	+	1408628	1408835	AT1G04960	Chr1	-	1407801	1410868	enclosed
At1TU005140	Chr1	+	1417989	1419887	AT1G04990	Chr1	-	1419141	1421639	divergent
At1TU005150	Chr1	+	1420826	1421137	AT1G04990	Chr1	-	1419141	1421639	enclosed
AT1G05000	Chr1	+	1425601	1428782	At1TU005160	Chr1	-	1425478	1425787	convergent
AT1G05000	Chr1	+	1425601	1428782	At1TU005170	Chr1	-	1427910	1428436	enclosed
At1TU005190	Chr1	+	1430721	1433207	AT1G05010	Chr1	-	1431190	1432858	enclosed
At1TU005210	Chr1	+	1435216	1437606	AT1G05020	Chr1	-	1435254	1437667	divergent
At1TU005220	Chr1	+	1438138	1438490	AT1G05030	Chr1	-	1438152	1441417	divergent
At1TU005230	Chr1	+	1439456	1439839	AT1G05030	Chr1	-	1438152	1441417	enclosed
At1TU005240	Chr1	+	1441108	1441840	AT1G05030	Chr1	-	1438152	1441417	convergent
At1TU005260	Chr1	+	1444543	1444817	At1TU005270	Chr1	-	1444691	1445039	divergent
At1TU005290	Chr1	+	1449280	1449981	AT1G05055	Chr1	-	1448718	1450887	enclosed
At1TU005300	Chr1	+	1450493	1450914	AT1G05055	Chr1	-	1448718	1450887	convergent
At1TU005310	Chr1	+	1451299	1451505	AT1G05060	Chr1	-	1451030	1452872	enclosed
At1TU005320	Chr1	+	1452347	1452896	AT1G05060	Chr1	-	1451030	1452872	convergent
At1TU005330	Chr1	+	1453340	1454525	AT1G05061	Chr1	-	1453216	1454968	convergent
At1TU005340	Chr1	+	1456716	1457831	AT1G05070	Chr1	-	1457063	1458744	divergent
At1TU005350	Chr1	+	1458212	1458948	AT1G05070	Chr1	-	1457063	1458744	convergent
AT1G05085	Chr1	+	1460988	1461670	At1TU005360	Chr1	-	1461153	1461471	enclosed
At1TU005370	Chr1	+	1461933	1462157	At1TU005380	Chr1	-	1462042	1462340	divergent
AT1G05090	Chr1	+	1463202	1465622	At1TU005390	Chr1	-	1462707	1463339	convergent
At1TU005410	Chr1	+	1473226	1473428	AT1G05120	Chr1	-	1471406	1476078	enclosed
At1TU005420	Chr1	+	1474179	1475702	AT1G05120	Chr1	-	1471406	1476078	enclosed
At1TU005430	Chr1	+	1488456	1488691	AT1G05160	Chr1	-	1487378	1490947	enclosed
At1TU005440	Chr1	+	1489518	1489828	AT1G05160	Chr1	-	1487378	1490947	enclosed
At1TU005450	Chr1	+	1490754	1491599	AT1G05170	Chr1	-	1491164	1494248	divergent
At1TU005460	Chr1	+	1492909	1493154	AT1G05170	Chr1	-	1491164	1494248	enclosed
At1TU005490	Chr1	+	1500085	1500762	AT1G05180	Chr1	-	1498114	1501824	enclosed
At1TU005500	Chr1	+	1501564	1501810	AT1G05180	Chr1	-	1498114	1501824	enclosed
AT1G05200	Chr1	+	1504960	1509152	At1TU005510	Chr1	-	1507623	1508055	enclosed
AT1G05220	Chr1	+	1511943	1513573	At1TU005520	Chr1	-	1511682	1511979	convergent
At1TU005530	Chr1	+	1514696	1515535	AT1G05230	Chr1	-	1512901	1518805	enclosed
At1TU005540	Chr1	+	1516676	1516967	AT1G05230	Chr1	-	1512901	1518805	enclosed
At1TU005570	Chr1	+	1523593	1523943	At1TU005560	Chr1	-	1523560	1524069	enclosed
AT1G05260	Chr1	+	1529767	1531439	At1TU005590	Chr1	-	1530175	1530504	enclosed
AT1G05260	Chr1	+	1529767	1531439	At1TU005600	Chr1	-	1531013	1531262	enclosed
At1TU005610	Chr1	+	1533710	1534667	AT1G05270	Chr1	-	1531641	1534410	convergent
At1TU005620	Chr1	+	1535597	1536090	AT1G05280	Chr1	-	1535444	1537525	enclosed
At1TU005630	Chr1	+	1536435	1536741	AT1G05280	Chr1	-	1535444	1537525	enclosed
At1TU005650	Chr1	+	1541290	1541631	AT1G05291	Chr1	-	1541348	1542432	divergent
At1TU005660	Chr1	+	1542090	1542442	AT1G05291	Chr1	-	1541348	1542432	convergent
At1TU005680	Chr1	+	1543156	1543394	At1TU005670	Chr1	-	1542968	1543287	convergent
At1TU005690	Chr1	+	1543642	1544093	At1TU005700	Chr1	-	1543818	1544148	divergent
At1TU005710	Chr1	+	1545185	1545611	AT1G05300	Chr1	-	1545216	1547798	enclosed
At1TU005720	Chr1	+	1547143	1547692	AT1G05300	Chr1	-	1545216	1547798	enclosed
At1TU005730	Chr1	+	1550845	1551402	AT1G05310	Chr1	-	1550543	1552517	enclosed
AT1G05320	Chr1	+	1553608	1557733	At1TU005740	Chr1	-	1553569	1553777	convergent
AT1G05320	Chr1	+	1553608	1557733	At1TU005750	Chr1	-	1555110	1556454	enclosed
At1TU005760	Chr1	+	1558831	1560053	AT1G05340	Chr1	-	1558844	1559903	enclosed
At1TU005770	Chr1	+	1562868	1563689	AT1G05350	Chr1	-	1560678	1564123	enclosed
AT1G05360	Chr1	+	1564598	1567465	At1TU005780	Chr1	-	1564531	1564742	convergent
AT1G05360	Chr1	+	1564598	1567465	At1TU005790	Chr1	-	1565884	1566196	enclosed
AT1G05360	Chr1	+	1564598	1567465	At1TU005800	Chr1	-	1566948	1567376	enclosed
At1TU005820	Chr1	+	1569370	1570077	AT1G05370	Chr1	-	1569192	1572280	enclosed
At1TU005830	Chr1	+	1570528	1570762	AT1G05370	Chr1	-	1569192	1572280	enclosed
At1TU005840	Chr1	+	1571986	1572547	AT1G05370	Chr1	-	1569192	1572280	convergent
AT1G05380	Chr1	+	1576863	1582614	At1TU005850	Chr1	-	1576909	1579150	enclosed
AT1G05420	Chr1	+	1590073	1590753	At1TU005860	Chr1	-	1590076	1590752	enclosed
At1TU005871	Chr1	+	1591955	1592267	At1TU005870	Chr1	-	1591955	1592267	enclosed
At1TU005880	Chr1	+	1594301	1594788	AT1G05430	Chr1	-	1594057	1595818	enclosed
AT1G05450	Chr1	+	1599911	1601214	At1TU005900	Chr1	-	1600067	1600367	enclosed
At1TU005940	Chr1	+	1619541	1620727	AT1G05490	Chr1	-	1618602	1623452	enclosed
At1TU005950	Chr1	+	1622037	1623432	AT1G05490	Chr1	-	1618602	1623452	enclosed
AT1G05500	Chr1	+	1624955	1629224	At1TU005960	Chr1	-	1627270	1628295	enclosed
AT1G05500	Chr1	+	1624955	1629224	At1TU005970	Chr1	-	1628832	1629073	enclosed
At1TU005980	Chr1	+	1631767	1632080	AT1G05520	Chr1	-	1630900	1635711	enclosed
At1TU005990	Chr1	+	1636335	1637013	AT1G05530	Chr1	-	1636496	1637863	divergent
At1TU006010	Chr1	+	1644582	1648405	AT1G05570	Chr1	-	1647706	1659437	divergent
At1TU006020	Chr1	+	1648908	1649473	AT1G05570	Chr1	-	1647706	1659437	enclosed
At1TU006030	Chr1	+	1656596	1656852	AT1G05570	Chr1	-	1647706	1659437	enclosed
At1TU006040	Chr1	+	1658225	1658781	AT1G05570	Chr1	-	1647706	1659437	enclosed
At1TU006070	Chr1	+	1663031	1663727	AT1G05577	Chr1	-	1662370	1664398	enclosed
At1TU006080	Chr1	+	1665454	1666827	AT1G05580	Chr1	-	1665433	1668904	enclosed
At1TU006090	Chr1	+	1667284	1667957	AT1G05580	Chr1	-	1665433	1668904	enclosed
AT1G05590	Chr1	+	1669350	1671876	At1TU006100	Chr1	-	1671308	1672107	divergent
AT1G05600	Chr1	+	1671936	1673856	At1TU006110	Chr1	-	1672713	1673446	enclosed
At1TU006120	Chr1	+	1677434	1678390	AT1G05615	Chr1	-	1677507	1678270	enclosed
AT1G05620	Chr1	+	1679580	1681710	At1TU006130	Chr1	-	1679590	1679871	enclosed
AT1G05620	Chr1	+	1679580	1681710	At1TU006140	Chr1	-	1681137	1681789	divergent
AT1G05630	Chr1	+	1682447	1687354	At1TU006150	Chr1	-	1682098	1684795	convergent
At1TU006160	Chr1	+	1690294	1691220	AT1G05650	Chr1	-	1690264	1692126	enclosed
At1TU006170	Chr1	+	1691612	1692384	AT1G05650	Chr1	-	1690264	1692126	convergent
At1TU006190	Chr1	+	1694437	1694858	AT1G05660	Chr1	-	1694286	1696058	enclosed
At1TU006200	Chr1	+	1695596	1695942	AT1G05660	Chr1	-	1694286	1696058	enclosed
At1TU006210	Chr1	+	1698352	1698766	AT1G05670	Chr1	-	1697587	1701025	enclosed
At1TU006220	Chr1	+	1699258	1699806	AT1G05670	Chr1	-	1697587	1701025	enclosed
At1TU006230	Chr1	+	1700880	1701943	AT1G05670	Chr1	-	1697587	1701025	convergent
At1TU006240	Chr1	+	1702287	1705313	AT1G05680	Chr1	-	1703092	1704691	enclosed
AT1G05690	Chr1	+	1707011	1709347	At1TU006250	Chr1	-	1708392	1708884	enclosed
AT1G05700	Chr1	+	1709796	1713245	At1TU006260	Chr1	-	1711186	1711460	enclosed
AT1G05710	Chr1	+	1714950	1717276	At1TU006280	Chr1	-	1714855	1715122	convergent
AT1G05730	Chr1	+	1718555	1720303	At1TU006290	Chr1	-	1719792	1720070	enclosed
AT1G05750	Chr1	+	1721509	1724734	At1TU006300	Chr1	-	1722370	1723150	enclosed
AT1G05780	Chr1	+	1726608	1728404	At1TU006310	Chr1	-	1727219	1727566	enclosed
AT1G05780	Chr1	+	1726608	1728404	At1TU006320	Chr1	-	1727963	1728626	divergent
At1TU006340	Chr1	+	1729586	1729890	At1TU006330	Chr1	-	1729239	1730042	enclosed
AT1G05790	Chr1	+	1732871	1737489	At1TU006350	Chr1	-	1733884	1734204	enclosed
AT1G05790	Chr1	+	1732871	1737489	At1TU006360	Chr1	-	1736967	1737463	enclosed
AT1G05800	Chr1	+	1741204	1742619	At1TU006380	Chr1	-	1741156	1741510	convergent
AT1G05800	Chr1	+	1741204	1742619	At1TU006390	Chr1	-	1742099	1742570	enclosed
AT1G05805	Chr1	+	1744773	1747693	At1TU006400	Chr1	-	1744186	1746649	convergent
AT1G05810	Chr1	+	1748314	1749460	At1TU006410	Chr1	-	1748197	1748514	convergent
AT1G05810	Chr1	+	1748314	1749460	At1TU006420	Chr1	-	1749101	1749522	divergent
AT1G05830	Chr1	+	1754244	1761817	At1TU006430	Chr1	-	1754149	1755090	convergent
AT1G05830	Chr1	+	1754244	1761817	At1TU006440	Chr1	-	1756402	1756715	enclosed
AT1G05830	Chr1	+	1754244	1761817	At1TU006450	Chr1	-	1757119	1757326	enclosed
AT1G05830	Chr1	+	1754244	1761817	At1TU006460	Chr1	-	1760704	1761021	enclosed
AT1G05830	Chr1	+	1754244	1761817	At1TU006470	Chr1	-	1761572	1761879	divergent
At1TU006480	Chr1	+	1765328	1768107	AT1G05850	Chr1	-	1766503	1768695	divergent
AT1G05890	Chr1	+	1779256	1784427	At1TU006490	Chr1	-	1779420	1779888	enclosed
AT1G05890	Chr1	+	1779256	1784427	At1TU006500	Chr1	-	1781689	1781994	enclosed
AT1G05890	Chr1	+	1779256	1784427	At1TU006510	Chr1	-	1783070	1783563	enclosed
AT1G05890	Chr1	+	1779256	1784427	At1TU006520	Chr1	-	1784012	1784689	divergent
AT1G05894	Chr1	+	1784803	1786292	At1TU006530	Chr1	-	1784892	1785193	enclosed
AT1G05894	Chr1	+	1784803	1786292	At1TU006540	Chr1	-	1785747	1786232	enclosed
AT1G05900	Chr1	+	1786856	1789676	At1TU006550	Chr1	-	1787135	1787890	enclosed
AT1G05900	Chr1	+	1786856	1789676	At1TU006560	Chr1	-	1788399	1788782	enclosed
AT1G05910	Chr1	+	1790224	1796647	At1TU006570	Chr1	-	1791172	1792214	enclosed
AT1G05910	Chr1	+	1790224	1796647	At1TU006580	Chr1	-	1796319	1796564	enclosed
At1TU006590	Chr1	+	1802163	1802702	AT1G05940	Chr1	-	1801162	1803984	enclosed
At1TU006600	Chr1	+	1803892	1804139	AT1G05940	Chr1	-	1801162	1803984	convergent
At1TU006610	Chr1	+	1806606	1806843	AT1G05950	Chr1	-	1804401	1807471	enclosed
At1TU006620	Chr1	+	1808124	1808644	AT1G05960	Chr1	-	1807973	1815465	enclosed
At1TU006630	Chr1	+	1809066	1809637	AT1G05960	Chr1	-	1807973	1815465	enclosed
At1TU006640	Chr1	+	1811237	1811762	AT1G05960	Chr1	-	1807973	1815465	enclosed
At1TU006650	Chr1	+	1816351	1816743	AT1G05970	Chr1	-	1816056	1817282	enclosed
AT1G06020	Chr1	+	1824548	1826101	At1TU006660	Chr1	-	1824543	1824747	convergent
At1TU006670	Chr1	+	1831143	1831846	AT1G06050	Chr1	-	1830605	1832555	enclosed
At1TU006680	Chr1	+	1836573	1836976	AT1G06070	Chr1	-	1834829	1837648	enclosed
AT1G06080	Chr1	+	1843568	1846302	At1TU006710	Chr1	-	1843509	1844008	convergent
AT1G06080	Chr1	+	1843568	1846302	At1TU006720	Chr1	-	1844452	1845306	enclosed
AT1G06080	Chr1	+	1843568	1846302	At1TU006730	Chr1	-	1845814	1846350	divergent
AT1G06090	Chr1	+	1847883	1849693	At1TU006740	Chr1	-	1847708	1848040	convergent
At1TU006760	Chr1	+	1854747	1855346	AT1G06110	Chr1	-	1853077	1855031	convergent
At1TU006770	Chr1	+	1859382	1859768	AT1G06130	Chr1	-	1857767	1860698	enclosed
AT1G06140	Chr1	+	1864796	1866472	At1TU006790	Chr1	-	1864989	1865334	enclosed
AT1G06140	Chr1	+	1864796	1866472	At1TU006800	Chr1	-	1865815	1866533	divergent
At1TU006810	Chr1	+	1868860	1870094	AT1G06150	Chr1	-	1868989	1873718	enclosed
At1TU006820	Chr1	+	1870615	1871258	AT1G06149	Chr1	-	1868989	1873718	enclosed
At1TU006830	Chr1	+	1873248	1873607	AT1G06149	Chr1	-	1868989	1873718	enclosed
At1TU006840	Chr1	+	1876858	1877494	AT1G06148	Chr1	-	1874885	1877528	enclosed
AT1G06160	Chr1	+	1883004	1883934	At1TU006850	Chr1	-	1882807	1883478	convergent
At1TU006860	Chr1	+	1886275	1886478	AT1G06170	Chr1	-	1884981	1886724	enclosed
At1TU006880	Chr1	+	1888351	1888929	At1TU006890	Chr1	-	1888386	1888826	enclosed
At1TU006900	Chr1	+	1891931	1895497	AT1G06200	Chr1	-	1894336	1896935	divergent
AT1G06210	Chr1	+	1897203	1899208	At1TU006910	Chr1	-	1897462	1898981	enclosed
AT1G06220	Chr1	+	1899964	1904873	At1TU006920	Chr1	-	1900378	1903392	enclosed
AT1G06220	Chr1	+	1899964	1904873	At1TU006930	Chr1	-	1904418	1904862	enclosed
AT1G06225	Chr1	+	1905975	1906226	At1TU006940	Chr1	-	1905948	1906232	enclosed
AT1G06240	Chr1	+	1911122	1913205	At1TU006950	Chr1	-	1907118	1911454	convergent
AT1G06240	Chr1	+	1911122	1913205	At1TU006960	Chr1	-	1912086	1913104	enclosed
At1TU006970	Chr1	+	1920203	1920953	AT1G06280	Chr1	-	1920307	1920949	enclosed
AT1G06290	Chr1	+	1922352	1926278	At1TU006980	Chr1	-	1922545	1923661	enclosed
AT1G06290	Chr1	+	1922352	1926278	At1TU006990	Chr1	-	1924181	1924984	enclosed
AT1G06290	Chr1	+	1922352	1926278	At1TU007000	Chr1	-	1925558	1926402	divergent
AT1G06310	Chr1	+	1926791	1930258	At1TU007010	Chr1	-	1926677	1927569	convergent
AT1G06310	Chr1	+	1926791	1930258	At1TU007020	Chr1	-	1928975	1929426	enclosed
AT1G06320	Chr1	+	1930523	1931449	At1TU007030	Chr1	-	1930518	1930900	convergent
At1TU007040	Chr1	+	1931523	1932357	AT1G06330	Chr1	-	1931671	1932266	enclosed
At1TU007070	Chr1	+	1935536	1936155	AT1G06350	Chr1	-	1935293	1936819	enclosed
At1TU007080	Chr1	+	1936694	1937014	AT1G06350	Chr1	-	1935293	1936819	convergent
At1TU007090	Chr1	+	1938761	1939568	AT1G06360	Chr1	-	1938963	1940459	divergent
At1TU007100	Chr1	+	1939986	1940429	AT1G06360	Chr1	-	1938963	1940459	enclosed
AT1G06390	Chr1	+	1946802	1950860	At1TU007110	Chr1	-	1948110	1948436	enclosed
At1TU007120	Chr1	+	1952503	1952962	AT1G06400	Chr1	-	1950844	1952785	convergent
AT1G06490	Chr1	+	1978762	1989409	At1TU007150	Chr1	-	1979318	1979552	enclosed
AT1G06490	Chr1	+	1978762	1989409	At1TU007160	Chr1	-	1980826	1981078	enclosed
AT1G06490	Chr1	+	1978762	1989409	At1TU007170	Chr1	-	1982016	1982218	enclosed
AT1G06490	Chr1	+	1978762	1989409	At1TU007180	Chr1	-	1983900	1984274	enclosed
AT1G06490	Chr1	+	1978762	1989409	At1TU007190	Chr1	-	1985120	1985478	enclosed
AT1G06490	Chr1	+	1978762	1989409	At1TU007200	Chr1	-	1986960	1987209	enclosed
AT1G06490	Chr1	+	1978762	1989409	At1TU007210	Chr1	-	1987693	1988173	enclosed
AT1G06490	Chr1	+	1978762	1989409	At1TU007220	Chr1	-	1988789	1989061	enclosed
At1TU007240	Chr1	+	2000014	2000393	At1TU007230	Chr1	-	1999863	2000154	convergent
AT1G06530	Chr1	+	2001594	2002596	At1TU007250	Chr1	-	2001077	2002801	enclosed
At1TU007260	Chr1	+	2004707	2005169	AT1G06550	Chr1	-	2003627	2007190	enclosed
At1TU007270	Chr1	+	2015806	2016655	AT1G06590	Chr1	-	2016308	2024662	divergent
At1TU007280	Chr1	+	2020526	2020942	AT1G06590	Chr1	-	2016308	2024662	enclosed
At1TU007290	Chr1	+	2021606	2021906	AT1G06590	Chr1	-	2016308	2024662	enclosed
AT1G06610	Chr1	+	2025356	2025428	At1TU007300	Chr1	-	2025351	2026438	enclosed
AT1G06630	Chr1	+	2027739	2030344	At1TU007310	Chr1	-	2027978	2028759	enclosed
AT1G06630	Chr1	+	2027739	2030344	At1TU007320	Chr1	-	2029328	2029952	enclosed
AT1G06630	Chr1	+	2027739	2030344	At1TU007330	Chr1	-	2031098	2031449	divergent
AT1G06640	Chr1	+	2032338	2033910	At1TU007340	Chr1	-	2032035	2034780	enclosed
AT1G06670	Chr1	+	2040433	2047612	At1TU007350	Chr1	-	2041082	2041469	enclosed
AT1G06670	Chr1	+	2040433	2047612	At1TU007360	Chr1	-	2042243	2042623	enclosed
At1TU007370	Chr1	+	2052563	2054243	AT1G06700	Chr1	-	2052481	2055548	enclosed
At1TU007380	Chr1	+	2055160	2055417	AT1G06700	Chr1	-	2052481	2055548	enclosed
At1TU007410	Chr1	+	2058057	2058433	AT1G06710	Chr1	-	2056575	2060242	enclosed
At1TU007420	Chr1	+	2060651	2061425	AT1G06720	Chr1	-	2060444	2067323	enclosed
At1TU007430	Chr1	+	2062538	2062951	AT1G06720	Chr1	-	2060444	2067323	enclosed
At1TU007440	Chr1	+	2063357	2063784	AT1G06720	Chr1	-	2060444	2067323	enclosed
At1TU007450	Chr1	+	2064157	2064937	AT1G06720	Chr1	-	2060444	2067323	enclosed
AT1G06730	Chr1	+	2067529	2070446	At1TU007460	Chr1	-	2068985	2070183	enclosed
AT1G06740	Chr1	+	2070737	2073700	At1TU007470	Chr1	-	2072948	2073298	enclosed
At1TU007480	Chr1	+	2079159	2079441	AT1G06770	Chr1	-	2078911	2081939	enclosed
At1TU007490	Chr1	+	2080257	2080746	AT1G06770	Chr1	-	2078911	2081939	enclosed
At1TU007500	Chr1	+	2081682	2081887	AT1G06770	Chr1	-	2078911	2081939	enclosed
AT1G06780	Chr1	+	2083311	2087131	At1TU007510	Chr1	-	2084313	2084519	enclosed
AT1G06780	Chr1	+	2083311	2087131	At1TU007520	Chr1	-	2085001	2085358	enclosed
AT1G06780	Chr1	+	2083311	2087131	At1TU007530	Chr1	-	2085797	2086034	enclosed
AT1G06780	Chr1	+	2083311	2087131	At1TU007540	Chr1	-	2086483	2086894	enclosed
At1TU007550	Chr1	+	2099177	2099601	AT1G06840	Chr1	-	2097747	2103479	enclosed
At1TU007560	Chr1	+	2103167	2103478	AT1G06840	Chr1	-	2097747	2103479	enclosed
AT1G06850	Chr1	+	2105055	2106733	At1TU007570	Chr1	-	2104896	2105582	convergent
At1TU007590	Chr1	+	2113005	2113362	AT1G06890	Chr1	-	2111363	2114601	enclosed
At1TU007600	Chr1	+	2113854	2114056	AT1G06890	Chr1	-	2111363	2114601	enclosed
At1TU007610	Chr1	+	2114892	2115454	AT1G06900	Chr1	-	2114927	2120745	divergent
At1TU007620	Chr1	+	2118624	2118935	AT1G06900	Chr1	-	2114927	2120745	enclosed
At1TU007630	Chr1	+	2124991	2125489	AT1G06920	Chr1	-	2124854	2125801	enclosed
At1TU007640	Chr1	+	2133554	2133790	AT1G06950	Chr1	-	2130142	2135665	enclosed
AT1G06960	Chr1	+	2135852	2137702	At1TU007650	Chr1	-	2137113	2137639	enclosed
AT1G06970	Chr1	+	2138109	2140818	At1TU007660	Chr1	-	2137935	2138506	convergent
AT1G06970	Chr1	+	2138109	2140818	At1TU007670	Chr1	-	2138734	2139370	enclosed
AT1G06970	Chr1	+	2138109	2140818	At1TU007680	Chr1	-	2139848	2140640	enclosed
At1TU007700	Chr1	+	2142774	2144048	AT1G06980	Chr1	-	2143031	2143821	enclosed
At1TU007710	Chr1	+	2151412	2152301	AT1G07000	Chr1	-	2150194	2152325	enclosed
At1TU007730	Chr1	+	2159807	2160521	AT1G07030	Chr1	-	2158420	2160809	enclosed
At1TU007740	Chr1	+	2160654	2162331	AT1G07030	Chr1	-	2158420	2160809	convergent
At1TU007750	Chr1	+	2162825	2163467	AT1G07040	Chr1	-	2160938	2163308	convergent
At1TU007760	Chr1	+	2164018	2165210	AT1G07050	Chr1	-	2164188	2165239	divergent
AT1G07070	Chr1	+	2168564	2169851	At1TU007780	Chr1	-	2168450	2168686	convergent
AT1G07080	Chr1	+	2169982	2172194	At1TU007790	Chr1	-	2170034	2170824	enclosed
AT1G07080	Chr1	+	2169982	2172194	At1TU007800	Chr1	-	2171652	2172205	divergent
At1TU007810	Chr1	+	2174035	2174911	AT1G07090	Chr1	-	2173952	2174894	convergent
At1TU007830	Chr1	+	2180048	2180329	AT1G07110	Chr1	-	2178104	2184148	enclosed
At1TU007840	Chr1	+	2182241	2182992	AT1G07110	Chr1	-	2178104	2184148	enclosed
At1TU007850	Chr1	+	2186932	2187181	At1TU007860	Chr1	-	2187080	2188848	divergent
At1TU007870	Chr1	+	2189866	2190967	AT1G07135	Chr1	-	2189928	2190659	enclosed
At1TU007880	Chr1	+	2191815	2192915	AT1G07140	Chr1	-	2191723	2193793	enclosed
At1TU007890	Chr1	+	2194763	2196270	AT1G07150	Chr1	-	2193941	2195798	convergent
At1TU007910	Chr1	+	2198118	2198317	AT1G07160	Chr1	-	2197908	2199748	enclosed
AT1G07180	Chr1	+	2204320	2206934	At1TU007920	Chr1	-	2204312	2204623	convergent
AT1G07180	Chr1	+	2204320	2206934	At1TU007930	Chr1	-	2205104	2205580	enclosed
AT1G07180	Chr1	+	2204320	2206934	At1TU007940	Chr1	-	2205931	2206817	enclosed
At1TU007950	Chr1	+	2209100	2210811	AT1G07200	Chr1	-	2208719	2212546	enclosed
At1TU007960	Chr1	+	2211172	2212378	AT1G07200	Chr1	-	2208719	2212546	enclosed
AT1G07210	Chr1	+	2215223	2216982	At1TU007970	Chr1	-	2215409	2215834	enclosed
At1TU007980	Chr1	+	2220035	2221157	AT1G07230	Chr1	-	2220253	2222982	divergent
AT1G07280	Chr1	+	2238230	2241217	At1TU008000	Chr1	-	2238188	2240220	enclosed
AT1G07280	Chr1	+	2238230	2241217	At1TU008010	Chr1	-	2240727	2241003	enclosed
At1TU008030	Chr1	+	2244104	2244805	AT1G07290	Chr1	-	2242256	2244428	convergent
At1TU008040	Chr1	+	2245948	2246508	AT1G07300	Chr1	-	2245758	2246492	convergent
At1TU008050	Chr1	+	2260055	2261354	AT1G07360	Chr1	-	2260389	2262865	divergent
At1TU008060	Chr1	+	2261820	2262360	AT1G07360	Chr1	-	2260389	2262865	enclosed
At1TU008070	Chr1	+	2265578	2265958	AT1G07380	Chr1	-	2264829	2268306	enclosed
AT1G07390	Chr1	+	2269893	2274820	At1TU008090	Chr1	-	2269759	2269963	convergent
AT1G07400	Chr1	+	2274943	2275758	At1TU008100	Chr1	-	2274817	2276072	enclosed
AT1G07410	Chr1	+	2276053	2277154	At1TU008110	Chr1	-	2276705	2276947	enclosed
AT1G07420	Chr1	+	2277830	2280297	At1TU008120	Chr1	-	2277611	2277859	convergent
At1TU008130	Chr1	+	2286175	2287790	AT1G07440	Chr1	-	2286149	2287730	convergent
AT1G07460	Chr1	+	2290201	2290977	At1TU008140	Chr1	-	2290539	2290804	enclosed
AT1G07470	Chr1	+	2291457	2294588	At1TU008150	Chr1	-	2293694	2293944	enclosed
At1TU008160	Chr1	+	2298143	2298380	AT1G07480	Chr1	-	2296023	2299470	enclosed
At1TU008180	Chr1	+	2304906	2305118	AT1G07500	Chr1	-	2304766	2305031	convergent
At1TU008190	Chr1	+	2312847	2316579	AT1G07530	Chr1	-	2313582	2316469	enclosed
At1TU008210	Chr1	+	2320651	2321063	AT1G07540	Chr1	-	2318433	2321048	convergent
At1TU008230	Chr1	+	2321381	2321961	At1TU008220	Chr1	-	2321243	2321925	convergent
AT1G07560	Chr1	+	2327320	2331096	At1TU008240	Chr1	-	2328533	2328870	enclosed
At1TU008250	Chr1	+	2332410	2333245	AT1G07570	Chr1	-	2331334	2333738	enclosed
At1TU008270	Chr1	+	2335219	2339836	AT1G07590	Chr1	-	2336523	2339391	enclosed
At1TU008290	Chr1	+	2345795	2346033	AT1G07620	Chr1	-	2344390	2346842	enclosed
AT1G07630	Chr1	+	2349097	2351692	At1TU008310	Chr1	-	2349194	2350801	enclosed
At1TU008320	Chr1	+	2354562	2355576	AT1G07640	Chr1	-	2354354	2356227	enclosed
At1TU008330	Chr1	+	2356034	2356415	AT1G07640	Chr1	-	2354354	2356227	convergent
At1TU008350	Chr1	+	2359590	2360168	AT1G07650	Chr1	-	2359673	2366447	enclosed
At1TU008360	Chr1	+	2361644	2362282	AT1G07650	Chr1	-	2359673	2366447	enclosed
At1TU008370	Chr1	+	2363404	2363621	AT1G07650	Chr1	-	2359673	2366447	enclosed
At1TU008380	Chr1	+	2365640	2366687	AT1G07650	Chr1	-	2359673	2366447	convergent
AT1G07680	Chr1	+	2376012	2377186	At1TU008390	Chr1	-	2376161	2376405	enclosed
AT1G07700	Chr1	+	2379647	2381362	At1TU008400	Chr1	-	2379572	2380145	convergent
AT1G07700	Chr1	+	2379647	2381362	At1TU008410	Chr1	-	2380737	2381088	enclosed
AT1G07705	Chr1	+	2381615	2386092	At1TU008420	Chr1	-	2384256	2385107	enclosed
At1TU008430	Chr1	+	2390207	2392971	AT1G07720	Chr1	-	2390655	2392453	enclosed
At1TU008450	Chr1	+	2404265	2405266	AT1G07750	Chr1	-	2404037	2405943	enclosed
At1TU008460	Chr1	+	2405765	2406142	AT1G07750	Chr1	-	2404037	2405943	convergent
At1TU008470	Chr1	+	2406769	2406987	AT1G07760	Chr1	-	2406834	2406905	enclosed
At1TU008480	Chr1	+	2407212	2409262	AT1G07770	Chr1	-	2408203	2409580	divergent
AT1G07795	Chr1	+	2414286	2414967	At1TU008490	Chr1	-	2414136	2414609	convergent
AT1G07800	Chr1	+	2415041	2415970	At1TU008500	Chr1	-	2414950	2416025	enclosed
AT1G07810	Chr1	+	2416265	2420757	At1TU008510	Chr1	-	2416423	2417969	enclosed
AT1G07830	Chr1	+	2422241	2423655	At1TU008520	Chr1	-	2423323	2423747	divergent
At1TU008530	Chr1	+	2428972	2431930	AT1G07870	Chr1	-	2428773	2432057	enclosed
At1TU008540	Chr1	+	2434460	2434736	AT1G07880	Chr1	-	2434059	2435745	enclosed
AT1G07890	Chr1	+	2437560	2439665	At1TU008550	Chr1	-	2437990	2439094	enclosed
AT1G07900	Chr1	+	2442622	2443632	At1TU008560	Chr1	-	2442482	2442825	convergent
AT1G07910	Chr1	+	2446086	2454645	At1TU008580	Chr1	-	2454021	2454778	divergent
AT1G07920	Chr1	+	2454846	2457321	At1TU008590	Chr1	-	2455264	2455641	enclosed
AT1G07920	Chr1	+	2454846	2457321	At1TU008600	Chr1	-	2456788	2457329	divergent
AT1G07930	Chr1	+	2458244	2460790	At1TU008610	Chr1	-	2457809	2458331	convergent
AT1G07930	Chr1	+	2458244	2460790	At1TU008620	Chr1	-	2458805	2459427	enclosed
AT1G07930	Chr1	+	2458244	2460790	At1TU008630	Chr1	-	2459996	2461155	divergent
At1TU008640	Chr1	+	2462958	2463563	AT1G07940	Chr1	-	2462953	2465467	enclosed
At1TU008650	Chr1	+	2464785	2465079	AT1G07940	Chr1	-	2462953	2465467	enclosed
At1TU008660	Chr1	+	2473323	2473710	AT1G07980	Chr1	-	2473165	2474927	enclosed
AT1G07990	Chr1	+	2477157	2483138	At1TU008670	Chr1	-	2478807	2479229	enclosed
At1TU008680	Chr1	+	2485702	2486613	AT1G08010	Chr1	-	2486202	2487836	divergent
At1TU008690	Chr1	+	2487815	2488040	AT1G08010	Chr1	-	2486202	2487836	convergent
At1TU008710	Chr1	+	2489637	2490086	AT1G08030	Chr1	-	2489501	2493250	enclosed
At1TU008720	Chr1	+	2490522	2490746	AT1G08030	Chr1	-	2489501	2493250	enclosed
At1TU008730	Chr1	+	2491309	2491549	AT1G08030	Chr1	-	2489501	2493250	enclosed
At1TU008740	Chr1	+	2493003	2493739	AT1G08030	Chr1	-	2489501	2493250	convergent
At1TU008760	Chr1	+	2495516	2496001	AT1G08040	Chr1	-	2495342	2498641	enclosed
At1TU008770	Chr1	+	2496561	2497243	AT1G08040	Chr1	-	2495342	2498641	enclosed
At1TU008780	Chr1	+	2499016	2501059	AT1G08050	Chr1	-	2498836	2501427	enclosed
At1TU008790	Chr1	+	2501854	2502755	AT1G08060	Chr1	-	2501742	2510529	enclosed
At1TU008800	Chr1	+	2505204	2505412	AT1G08060	Chr1	-	2501742	2510529	enclosed
At1TU008810	Chr1	+	2506886	2507497	AT1G08060	Chr1	-	2501742	2510529	enclosed
At1TU008820	Chr1	+	2509927	2510489	AT1G08060	Chr1	-	2501742	2510529	enclosed
At1TU008830	Chr1	+	2512902	2513162	AT1G08065	Chr1	-	2511647	2513454	enclosed
At1TU008840	Chr1	+	2514565	2515260	AT1G08070	Chr1	-	2514192	2516605	enclosed
At1TU008850	Chr1	+	2517065	2517522	AT1G08080	Chr1	-	2516991	2518546	enclosed
At1TU008860	Chr1	+	2518157	2518473	AT1G08080	Chr1	-	2516991	2518546	enclosed
AT1G08090	Chr1	+	2524076	2526164	At1TU008880	Chr1	-	2524169	2524926	enclosed
AT1G08090	Chr1	+	2524076	2526164	At1TU008890	Chr1	-	2525415	2525942	enclosed
At1TU008900	Chr1	+	2527268	2527803	AT1G08100	Chr1	-	2527170	2529120	enclosed
At1TU008910	Chr1	+	2528304	2528794	AT1G08100	Chr1	-	2527170	2529120	enclosed
At1TU008930	Chr1	+	2531049	2532165	AT1G08105	Chr1	-	2531695	2534786	divergent
AT1G08110	Chr1	+	2535370	2537931	At1TU008940	Chr1	-	2535298	2535769	convergent
At1TU008950	Chr1	+	2540930	2541411	AT1G08125	Chr1	-	2539614	2542334	enclosed
At1TU008970	Chr1	+	2542894	2543359	AT1G08130	Chr1	-	2542702	2547946	enclosed
At1TU008980	Chr1	+	2543910	2544276	AT1G08130	Chr1	-	2542702	2547946	enclosed
At1TU008990	Chr1	+	2545189	2545396	AT1G08130	Chr1	-	2542702	2547946	enclosed
At1TU009000	Chr1	+	2547093	2547620	AT1G08130	Chr1	-	2542702	2547946	enclosed
At1TU009010	Chr1	+	2552178	2552684	AT1G08140	Chr1	-	2552036	2555161	enclosed
At1TU009020	Chr1	+	2554428	2554943	AT1G08140	Chr1	-	2552036	2555161	enclosed
At1TU009030	Chr1	+	2555964	2557113	AT1G08150	Chr1	-	2556343	2559074	divergent
At1TU009040	Chr1	+	2557974	2559103	AT1G08150	Chr1	-	2556343	2559074	convergent
At1TU009050	Chr1	+	2559544	2560423	AT1G08160	Chr1	-	2559487	2560403	convergent
At1TU009060	Chr1	+	2562074	2562393	AT1G08165	Chr1	-	2561627	2562148	convergent
At1TU009070	Chr1	+	2563023	2564079	AT1G08170	Chr1	-	2562941	2563672	convergent
At1TU009080	Chr1	+	2564769	2565039	AT1G08180	Chr1	-	2564572	2565121	enclosed
AT1G08190	Chr1	+	2567475	2573393	At1TU009090	Chr1	-	2567368	2567867	convergent
AT1G08190	Chr1	+	2567475	2573393	At1TU009100	Chr1	-	2568369	2568684	enclosed
AT1G08190	Chr1	+	2567475	2573393	At1TU009110	Chr1	-	2569061	2569643	enclosed
At1TU009120	Chr1	+	2576352	2576592	AT1G08200	Chr1	-	2573848	2576714	enclosed
At1TU009130	Chr1	+	2578793	2579068	AT1G08210	Chr1	-	2577020	2580669	enclosed
At1TU009140	Chr1	+	2580353	2580627	AT1G08210	Chr1	-	2577020	2580669	enclosed
At1TU009150	Chr1	+	2581858	2582153	AT1G08220	Chr1	-	2581510	2583321	enclosed
At1TU009160	Chr1	+	2582946	2583832	AT1G08220	Chr1	-	2581510	2583321	convergent
At1TU009170	Chr1	+	2584692	2585095	AT1G08230	Chr1	-	2583654	2586744	enclosed
At1TU009180	Chr1	+	2585747	2587062	AT1G08230	Chr1	-	2583654	2586744	convergent
At1TU009190	Chr1	+	2589038	2589393	AT1G08250	Chr1	-	2588857	2590301	enclosed
At1TU009200	Chr1	+	2589927	2590133	AT1G08250	Chr1	-	2588857	2590301	enclosed
AT1G08260	Chr1	+	2590944	2606892	At1TU009210	Chr1	-	2592325	2593036	enclosed
AT1G08260	Chr1	+	2590944	2606892	At1TU009220	Chr1	-	2596608	2597004	enclosed
AT1G08260	Chr1	+	2590944	2606892	At1TU009230	Chr1	-	2603643	2603954	enclosed
At1TU009240	Chr1	+	2612678	2613412	AT1G08290	Chr1	-	2609996	2613242	convergent
AT1G08300	Chr1	+	2614774	2618823	At1TU009250	Chr1	-	2615018	2615300	enclosed
AT1G08300	Chr1	+	2614774	2618823	At1TU009260	Chr1	-	2616059	2616999	enclosed
At1TU009270	Chr1	+	2624706	2624935	AT1G08320	Chr1	-	2621904	2627721	enclosed
At1TU009280	Chr1	+	2626493	2626851	AT1G08320	Chr1	-	2621904	2627721	enclosed
At1TU009300	Chr1	+	2634634	2635043	AT1G08350	Chr1	-	2632810	2635852	enclosed
AT1G08360	Chr1	+	2636011	2637915	At1TU009310	Chr1	-	2636648	2637851	enclosed
AT1G08370	Chr1	+	2638181	2640554	At1TU009320	Chr1	-	2638611	2639034	enclosed
At1TU009330	Chr1	+	2644758	2645255	AT1G08400	Chr1	-	2643330	2646035	enclosed
AT1G08420	Chr1	+	2649537	2657120	At1TU009340	Chr1	-	2650008	2650589	enclosed
AT1G08420	Chr1	+	2649537	2657120	At1TU009350	Chr1	-	2651160	2651547	enclosed
AT1G08420	Chr1	+	2649537	2657120	At1TU009360	Chr1	-	2653876	2654433	enclosed
AT1G08420	Chr1	+	2649537	2657120	At1TU009370	Chr1	-	2656156	2656957	enclosed
AT1G08440	Chr1	+	2663027	2665343	At1TU009390	Chr1	-	2663006	2664229	convergent
At1TU009400	Chr1	+	2670186	2670395	AT1G08450	Chr1	-	2667798	2671892	enclosed
AT1G08460	Chr1	+	2672451	2674628	At1TU009410	Chr1	-	2672934	2673542	enclosed
AT1G08460	Chr1	+	2672451	2674628	At1TU009420	Chr1	-	2673731	2674358	enclosed
AT1G08465	Chr1	+	2675813	2679781	At1TU009430	Chr1	-	2675870	2676196	enclosed
AT1G08465	Chr1	+	2675813	2679781	At1TU009440	Chr1	-	2678334	2678561	enclosed
AT1G08465	Chr1	+	2675813	2679781	At1TU009450	Chr1	-	2679326	2679531	enclosed
At1TU009470	Chr1	+	2682154	2682957	AT1G08470	Chr1	-	2682127	2684100	enclosed
At1TU009480	Chr1	+	2690752	2693533	AT1G08510	Chr1	-	2691080	2694377	divergent
At1TU009490	Chr1	+	2694142	2694768	AT1G08510	Chr1	-	2691080	2694377	convergent
AT1G08520	Chr1	+	2696412	2700959	At1TU009500	Chr1	-	2697060	2698143	enclosed
AT1G08520	Chr1	+	2696412	2700959	At1TU009510	Chr1	-	2699004	2699607	enclosed
AT1G08520	Chr1	+	2696412	2700959	At1TU009520	Chr1	-	2699878	2701451	divergent
AT1G08570	Chr1	+	2712930	2714733	At1TU009540	Chr1	-	2712760	2713087	convergent
AT1G08590	Chr1	+	2718778	2722221	At1TU009550	Chr1	-	2718392	2722249	enclosed
AT1G08600	Chr1	+	2723824	2733613	At1TU009560	Chr1	-	2724458	2724766	enclosed
At1TU009570	Chr1	+	2734579	2735228	AT1G08610	Chr1	-	2733657	2735819	enclosed
AT1G08620	Chr1	+	2736774	2743758	At1TU009600	Chr1	-	2737598	2738016	enclosed
AT1G08620	Chr1	+	2736774	2743758	At1TU009610	Chr1	-	2738560	2739145	enclosed
At1TU009620	Chr1	+	2747974	2748763	AT1G08640	Chr1	-	2748398	2751278	divergent
At1TU009630	Chr1	+	2749388	2749852	AT1G08640	Chr1	-	2748398	2751278	enclosed
AT1G08650	Chr1	+	2752154	2753698	At1TU009640	Chr1	-	2751901	2753627	convergent
At1TU009660	Chr1	+	2756944	2757467	AT1G08660	Chr1	-	2757043	2759794	divergent
At1TU009670	Chr1	+	2758380	2758736	AT1G08660	Chr1	-	2757043	2759794	enclosed
At1TU009680	Chr1	+	2760316	2760739	AT1G08670	Chr1	-	2760346	2761573	divergent
AT1G08680	Chr1	+	2762584	2768598	At1TU009690	Chr1	-	2765042	2765404	enclosed
AT1G08680	Chr1	+	2762584	2768598	At1TU009700	Chr1	-	2765857	2766988	enclosed
AT1G08720	Chr1	+	2774030	2779297	At1TU009710	Chr1	-	2775851	2776125	enclosed
AT1G08720	Chr1	+	2774030	2779297	At1TU009720	Chr1	-	2776774	2777227	enclosed
AT1G08730	Chr1	+	2779963	2788447	At1TU009730	Chr1	-	2781750	2782022	enclosed
AT1G08730	Chr1	+	2779963	2788447	At1TU009740	Chr1	-	2783808	2784429	enclosed
AT1G08730	Chr1	+	2779963	2788447	At1TU009750	Chr1	-	2784949	2785344	enclosed
AT1G08750	Chr1	+	2801069	2804537	At1TU009760	Chr1	-	2802259	2802615	enclosed
AT1G08750	Chr1	+	2801069	2804537	At1TU009770	Chr1	-	2803507	2803888	enclosed
AT1G08760	Chr1	+	2805371	2808621	At1TU009790	Chr1	-	2806071	2806396	enclosed
AT1G08760	Chr1	+	2805371	2808621	At1TU009800	Chr1	-	2806849	2807097	enclosed
At1TU009810	Chr1	+	2813703	2814711	AT1G08800	Chr1	-	2813061	2818008	enclosed
At1TU009820	Chr1	+	2816305	2816726	AT1G08800	Chr1	-	2813061	2818008	enclosed
At1TU009830	Chr1	+	2819298	2820355	AT1G08810	Chr1	-	2819068	2820020	enclosed
At1TU009840	Chr1	+	2821496	2823408	AT1G08820	Chr1	-	2821552	2825275	divergent
At1TU009850	Chr1	+	2824673	2825041	AT1G08820	Chr1	-	2821552	2825275	enclosed
At1TU009870	Chr1	+	2830732	2831105	AT1G08840	Chr1	-	2829105	2838469	enclosed
At1TU009880	Chr1	+	2833493	2833726	AT1G08840	Chr1	-	2829105	2838469	enclosed
At1TU009890	Chr1	+	2836003	2836243	AT1G08840	Chr1	-	2829105	2838469	enclosed
AT1G08845	Chr1	+	2838789	2840955	At1TU009900	Chr1	-	2838615	2839305	convergent
AT1G08845	Chr1	+	2838789	2840955	At1TU009910	Chr1	-	2839823	2840056	enclosed
AT1G08860	Chr1	+	2842153	2846138	At1TU009920	Chr1	-	2841882	2842409	convergent
AT1G08860	Chr1	+	2842153	2846138	At1TU009930	Chr1	-	2844949	2845159	enclosed
At1TU009940	Chr1	+	2846827	2847884	AT1G08880	Chr1	-	2846949	2847800	enclosed
AT1G08890	Chr1	+	2848348	2852270	At1TU009950	Chr1	-	2848922	2849188	enclosed
AT1G08890	Chr1	+	2848348	2852270	At1TU009960	Chr1	-	2849803	2850612	enclosed
AT1G08890	Chr1	+	2848348	2852270	At1TU009970	Chr1	-	2851950	2852274	divergent
AT1G08910	Chr1	+	2856227	2861170	At1TU009980	Chr1	-	2857843	2858271	enclosed
AT1G08920	Chr1	+	2867271	2870230	At1TU010020	Chr1	-	2868449	2869302	enclosed
AT1G08920	Chr1	+	2867271	2870230	At1TU010030	Chr1	-	2870286	2870608	enclosed
AT1G08930	Chr1	+	2873465	2877270	At1TU010040	Chr1	-	2873088	2874350	convergent
AT1G08930	Chr1	+	2873465	2877270	At1TU010050	Chr1	-	2875192	2875682	enclosed
AT1G08930	Chr1	+	2873465	2877270	At1TU010060	Chr1	-	2876383	2877082	enclosed
AT1G08940	Chr1	+	2877692	2879169	At1TU010070	Chr1	-	2877473	2878226	convergent
AT1G08940	Chr1	+	2877692	2879169	At1TU010080	Chr1	-	2878623	2879278	divergent
AT1G08960	Chr1	+	2879642	2882231	At1TU010090	Chr1	-	2881311	2881655	enclosed
AT1G08970	Chr1	+	2882543	2884337	At1TU010100	Chr1	-	2882825	2884547	divergent
AT1G08980	Chr1	+	2884411	2886620	At1TU010110	Chr1	-	2885151	2886513	enclosed
AT1G08985	Chr1	+	2887285	2887706	At1TU010120	Chr1	-	2887351	2887675	enclosed
AT1G08990	Chr1	+	2888753	2890959	At1TU010130	Chr1	-	2889021	2889907	enclosed
At1TU010140	Chr1	+	2899760	2900507	AT1G09020	Chr1	-	2899914	2904815	divergent
AT1G09040	Chr1	+	2911317	2915369	At1TU010160	Chr1	-	2912408	2912764	enclosed
AT1G09040	Chr1	+	2911317	2915369	At1TU010170	Chr1	-	2913197	2914578	enclosed
AT1G09040	Chr1	+	2911317	2915369	At1TU010180	Chr1	-	2914734	2915662	divergent
At1TU010200	Chr1	+	2924424	2925435	AT1G09060	Chr1	-	2921064	2925756	enclosed
AT1G09090	Chr1	+	2932739	2936586	At1TU010210	Chr1	-	2932748	2933360	enclosed
AT1G09090	Chr1	+	2932739	2936586	At1TU010220	Chr1	-	2934056	2934268	enclosed
At1TU010230	Chr1	+	2938042	2938427	AT1G09100	Chr1	-	2936528	2939326	enclosed
At1TU010240	Chr1	+	2938962	2939270	AT1G09100	Chr1	-	2936528	2939326	enclosed
At1TU010250	Chr1	+	2940709	2941628	AT1G09130	Chr1	-	2939577	2942288	enclosed
At1TU010260	Chr1	+	2942107	2942355	AT1G09130	Chr1	-	2939577	2942288	convergent
At1TU010270	Chr1	+	2943238	2943655	AT1G09140	Chr1	-	2942564	2945961	enclosed
At1TU010280	Chr1	+	2944221	2944751	AT1G09140	Chr1	-	2942564	2945961	enclosed
AT1G09150	Chr1	+	2946229	2949159	At1TU010290	Chr1	-	2948738	2949226	divergent
At1TU010300	Chr1	+	2949709	2950278	AT1G09155	Chr1	-	2949676	2950989	enclosed
At1TU010310	Chr1	+	2951666	2952440	AT1G09157	Chr1	-	2951665	2952396	convergent
At1TU010320	Chr1	+	2952945	2953696	AT1G09160	Chr1	-	2952771	2955689	enclosed
At1TU010330	Chr1	+	2954657	2955033	AT1G09160	Chr1	-	2952771	2955689	enclosed
At1TU010340	Chr1	+	2956932	2957794	AT1G09170	Chr1	-	2956589	2962207	enclosed
At1TU010350	Chr1	+	2960140	2960405	AT1G09170	Chr1	-	2956589	2962207	enclosed
At1TU010360	Chr1	+	2961000	2961255	AT1G09170	Chr1	-	2956589	2962207	enclosed
AT1G09176	Chr1	+	2964152	2964604	At1TU010370	Chr1	-	2964110	2964922	enclosed
At1TU010380	Chr1	+	2968064	2968368	AT1G09195	Chr1	-	2967940	2971498	enclosed
At1TU010390	Chr1	+	2969760	2970074	AT1G09195	Chr1	-	2967940	2971498	enclosed
At1TU010400	Chr1	+	2970316	2970901	AT1G09195	Chr1	-	2967940	2971498	enclosed
At1TU010410	Chr1	+	2971315	2972550	AT1G09195	Chr1	-	2967940	2971498	convergent
At1TU010420	Chr1	+	2972890	2974100	AT1G09210	Chr1	-	2972842	2976750	enclosed
At1TU010430	Chr1	+	2975156	2975909	AT1G09210	Chr1	-	2972842	2976750	enclosed
At1TU010440	Chr1	+	2978228	2978986	AT1G09220	Chr1	-	2977792	2979466	enclosed
At1TU010450	Chr1	+	2979485	2980129	AT1G09230	Chr1	-	2979520	2982624	divergent
At1TU010460	Chr1	+	2980256	2981629	AT1G09230	Chr1	-	2979520	2982624	enclosed
AT1G09240	Chr1	+	2984881	2986130	At1TU010490	Chr1	-	2985463	2986046	enclosed
At1TU010501	Chr1	+	2987675	2988104	At1TU010500	Chr1	-	2987675	2987995	enclosed
AT1G09250	Chr1	+	2989378	2990357	At1TU010510	Chr1	-	2988770	2990911	enclosed
AT1G09260	Chr1	+	2993404	2993820	At1TU010530	Chr1	-	2993453	2994774	divergent
AT1G09270	Chr1	+	2994414	2998222	At1TU010540	Chr1	-	2995323	2995560	enclosed
AT1G09300	Chr1	+	3003495	3008213	At1TU010550	Chr1	-	3004539	3004929	enclosed
At1TU010560	Chr1	+	3012752	3013518	AT1G09330	Chr1	-	3012762	3015091	divergent
AT1G09340	Chr1	+	3015328	3018234	At1TU010570	Chr1	-	3015887	3016679	enclosed
AT1G09340	Chr1	+	3015328	3018234	At1TU010580	Chr1	-	3017193	3018445	divergent
AT1G09350	Chr1	+	3019819	3021441	At1TU010590	Chr1	-	3019933	3021422	enclosed
At1TU010610	Chr1	+	3029228	3029460	AT1G09380	Chr1	-	3026135	3029549	enclosed
AT1G09390	Chr1	+	3031203	3033582	At1TU010620	Chr1	-	3031085	3031609	convergent
At1TU010630	Chr1	+	3034612	3034854	AT1G09400	Chr1	-	3033512	3035036	enclosed
AT1G09410	Chr1	+	3035443	3037560	At1TU010640	Chr1	-	3035762	3036428	enclosed
AT1G09430	Chr1	+	3041996	3045402	At1TU010650	Chr1	-	3043717	3044005	enclosed
AT1G09450	Chr1	+	3049024	3053112	At1TU010660	Chr1	-	3048966	3049883	convergent
AT1G09450	Chr1	+	3049024	3053112	At1TU010670	Chr1	-	3050725	3050967	enclosed
AT1G09450	Chr1	+	3049024	3053112	At1TU010680	Chr1	-	3052746	3052947	enclosed
AT1G09480	Chr1	+	3057975	3060661	At1TU010690	Chr1	-	3058331	3058643	enclosed
AT1G09480	Chr1	+	3057975	3060661	At1TU010700	Chr1	-	3059895	3060356	enclosed
AT1G09490	Chr1	+	3064478	3065937	At1TU010710	Chr1	-	3064003	3065771	convergent
AT1G09500	Chr1	+	3066753	3068332	At1TU010720	Chr1	-	3066717	3068481	enclosed
At1TU010730	Chr1	+	3071255	3071824	AT1G09520	Chr1	-	3070946	3072050	enclosed
AT1G09530	Chr1	+	3076602	3079539	At1TU010740	Chr1	-	3076444	3076807	convergent
AT1G09530	Chr1	+	3076602	3079539	At1TU010750	Chr1	-	3077195	3077763	enclosed
AT1G09530	Chr1	+	3076602	3079539	At1TU010760	Chr1	-	3078359	3078575	enclosed
AT1G09530	Chr1	+	3076602	3079539	At1TU010770	Chr1	-	3079027	3079976	divergent
At1TU010800	Chr1	+	3082384	3082629	At1TU010790	Chr1	-	3082104	3082516	convergent
AT1G09540	Chr1	+	3086159	3087912	At1TU010830	Chr1	-	3086125	3086387	convergent
At1TU010840	Chr1	+	3089390	3089942	AT1G09550	Chr1	-	3089733	3092327	divergent
At1TU010850	Chr1	+	3091837	3092104	AT1G09550	Chr1	-	3089733	3092327	enclosed
At1TU010860	Chr1	+	3099788	3103057	AT1G09570	Chr1	-	3095256	3100357	convergent
AT1G09580	Chr1	+	3104588	3106290	At1TU010870	Chr1	-	3104240	3104853	convergent
AT1G09580	Chr1	+	3104588	3106290	At1TU010880	Chr1	-	3105471	3105835	enclosed
AT1G09590	Chr1	+	3106502	3107772	At1TU010890	Chr1	-	3106547	3106835	enclosed
At1TU010900	Chr1	+	3115720	3116645	AT1G09620	Chr1	-	3112778	3116699	enclosed
AT1G09645	Chr1	+	3122956	3124578	At1TU010910	Chr1	-	3123813	3124578	enclosed
AT1G09650	Chr1	+	3125807	3127284	At1TU010930	Chr1	-	3126359	3126831	enclosed
At1TU010940	Chr1	+	3127885	3128423	AT1G09660	Chr1	-	3127781	3131094	enclosed
At1TU010950	Chr1	+	3129209	3129437	AT1G09660	Chr1	-	3127781	3131094	enclosed
At1TU010960	Chr1	+	3130682	3131135	AT1G09660	Chr1	-	3127781	3131094	convergent
At1TU010980	Chr1	+	3134273	3135034	AT1G09680	Chr1	-	3134107	3135930	enclosed
At1TU010990	Chr1	+	3136319	3136787	AT1G09690	Chr1	-	3136188	3137475	enclosed
At1TU011000	Chr1	+	3137225	3138032	AT1G09690	Chr1	-	3136188	3137475	convergent
At1TU011010	Chr1	+	3138776	3139297	AT1G09700	Chr1	-	3137767	3140353	enclosed
At1TU011020	Chr1	+	3140052	3140271	AT1G09700	Chr1	-	3137767	3140353	enclosed
AT1G09710	Chr1	+	3140868	3144262	At1TU011030	Chr1	-	3141130	3141752	enclosed
AT1G09710	Chr1	+	3140868	3144262	At1TU011040	Chr1	-	3141800	3142501	enclosed
AT1G09710	Chr1	+	3140868	3144262	At1TU011050	Chr1	-	3143035	3144001	enclosed
At1TU011060	Chr1	+	3146245	3146698	AT1G09720	Chr1	-	3144438	3147303	enclosed
At1TU011070	Chr1	+	3147595	3149280	AT1G09730	Chr1	-	3147670	3154380	divergent
At1TU011080	Chr1	+	3150014	3150256	AT1G09730	Chr1	-	3147670	3154380	enclosed
AT1G09740	Chr1	+	3154532	3156275	At1TU011090	Chr1	-	3155755	3156498	divergent
At1TU011100	Chr1	+	3168624	3168866	AT1G09790	Chr1	-	3168482	3170819	enclosed
At1TU011110	Chr1	+	3169348	3170454	AT1G09790	Chr1	-	3168482	3170819	enclosed
AT1G09795	Chr1	+	3173534	3176910	At1TU011130	Chr1	-	3173062	3173962	convergent
AT1G09795	Chr1	+	3173534	3176910	At1TU011140	Chr1	-	3175820	3176604	enclosed
At1TU011150	Chr1	+	3180224	3180767	AT1G09800	Chr1	-	3176883	3180421	convergent
At1TU011160	Chr1	+	3183023	3183232	AT1G09810	Chr1	-	3180936	3184224	enclosed
At1TU011170	Chr1	+	3184071	3184319	AT1G09810	Chr1	-	3180936	3184224	convergent
At1TU011190	Chr1	+	3192247	3192994	AT1G09830	Chr1	-	3192681	3195025	divergent
At1TU011200	Chr1	+	3193477	3194000	AT1G09830	Chr1	-	3192681	3195025	enclosed
AT1G09850	Chr1	+	3201799	3204150	At1TU011220	Chr1	-	3201928	3202267	enclosed
AT1G09870	Chr1	+	3205741	3208598	At1TU011230	Chr1	-	3206221	3206756	enclosed
AT1G09870	Chr1	+	3205741	3208598	At1TU011240	Chr1	-	3207339	3207907	enclosed
At1TU011250	Chr1	+	3209961	3210195	AT1G09880	Chr1	-	3208828	3211653	enclosed
At1TU011280	Chr1	+	3214240	3214695	AT1G09890	Chr1	-	3214237	3217538	enclosed
At1TU011290	Chr1	+	3223213	3223846	AT1G09910	Chr1	-	3220035	3224541	enclosed
At1TU011300	Chr1	+	3224141	3225474	AT1G09920	Chr1	-	3224684	3227070	divergent
At1TU011310	Chr1	+	3225845	3226267	AT1G09920	Chr1	-	3224684	3227070	enclosed
At1TU011320	Chr1	+	3226847	3227175	AT1G09920	Chr1	-	3224684	3227070	convergent
At1TU011330	Chr1	+	3227672	3228242	AT1G09930	Chr1	-	3227490	3230043	enclosed
At1TU011340	Chr1	+	3229736	3230117	AT1G09930	Chr1	-	3227490	3230043	convergent
At1TU011350	Chr1	+	3236733	3239563	AT1G09940	Chr1	-	3236995	3239554	enclosed
At1TU011360	Chr1	+	3240249	3241766	AT1G09950	Chr1	-	3240606	3241632	enclosed
AT1G09960	Chr1	+	3244213	3247200	At1TU011370	Chr1	-	3244289	3244710	enclosed
AT1G09960	Chr1	+	3244213	3247200	At1TU011380	Chr1	-	3245337	3245969	enclosed
At1TU011400	Chr1	+	3264110	3265033	AT1G10000	Chr1	-	3263877	3264788	convergent
AT1G10010	Chr1	+	3265976	3268726	At1TU011410	Chr1	-	3265888	3266301	convergent
AT1G10010	Chr1	+	3265976	3268726	At1TU011420	Chr1	-	3266961	3267415	enclosed
At1TU011430	Chr1	+	3269479	3270693	AT1G10020	Chr1	-	3269604	3271987	divergent
At1TU011440	Chr1	+	3271290	3271973	AT1G10020	Chr1	-	3269604	3271987	enclosed
AT1G10050	Chr1	+	3279270	3283482	At1TU011450	Chr1	-	3280550	3281016	enclosed
AT1G10050	Chr1	+	3279270	3283482	At1TU011460	Chr1	-	3281511	3283800	divergent
AT1G10060	Chr1	+	3284537	3287107	At1TU011470	Chr1	-	3284464	3284722	enclosed
At1TU011480	Chr1	+	3294145	3294382	AT1G10090	Chr1	-	3290311	3296198	enclosed
At1TU011490	Chr1	+	3295009	3295352	AT1G10090	Chr1	-	3290311	3296198	enclosed
At1TU011500	Chr1	+	3295831	3298757	AT1G10095	Chr1	-	3297324	3300443	divergent
At1TU011510	Chr1	+	3300821	3301579	AT1G10100	Chr1	-	3300697	3301489	convergent
At1TU011530	Chr1	+	3304531	3304776	AT1G10120	Chr1	-	3304039	3306824	enclosed
At1TU011540	Chr1	+	3305304	3306127	AT1G10120	Chr1	-	3304039	3306824	enclosed
AT1G10130	Chr1	+	3310930	3322213	At1TU011560	Chr1	-	3311008	3311375	enclosed
AT1G10130	Chr1	+	3310930	3322213	At1TU011570	Chr1	-	3319905	3320581	enclosed
At1TU011580	Chr1	+	3322584	3323822	AT1G10140	Chr1	-	3322802	3323548	enclosed
AT1G10150	Chr1	+	3325824	3327614	At1TU011600	Chr1	-	3325778	3327611	convergent
AT1G10160	Chr1	+	3328971	3333496	At1TU011610	Chr1	-	3328882	3333427	convergent
At1TU011620	Chr1	+	3338524	3338769	AT1G10180	Chr1	-	3338303	3341608	enclosed
At1TU011630	Chr1	+	3340234	3340918	AT1G10180	Chr1	-	3338303	3341608	enclosed
At1TU011640	Chr1	+	3346092	3347223	AT1G10200	Chr1	-	3346390	3347885	divergent
At1TU011650	Chr1	+	3347636	3347846	AT1G10200	Chr1	-	3346390	3347885	enclosed
AT1G10210	Chr1	+	3349235	3351180	At1TU011660	Chr1	-	3350189	3350723	enclosed
AT1G10220	Chr1	+	3354243	3354856	At1TU011670	Chr1	-	3352088	3352753	convergent
AT1G10220	Chr1	+	3354243	3354856	At1TU011680	Chr1	-	3353177	3353380	enclosed
AT1G10220	Chr1	+	3354243	3354856	At1TU011690	Chr1	-	3354076	3354470	enclosed
AT1G10270	Chr1	+	3363504	3366488	At1TU011710	Chr1	-	3364081	3364806	enclosed
AT1G10290	Chr1	+	3370558	3377463	At1TU011730	Chr1	-	3370402	3371356	convergent
AT1G10290	Chr1	+	3370558	3377463	At1TU011740	Chr1	-	3373491	3373908	enclosed
AT1G10290	Chr1	+	3370558	3377463	At1TU011750	Chr1	-	3375523	3375824	enclosed
AT1G10290	Chr1	+	3370558	3377463	At1TU011760	Chr1	-	3376420	3377281	enclosed
AT1G10300	Chr1	+	3378142	3380226	At1TU011770	Chr1	-	3379169	3380185	enclosed
At1TU011780	Chr1	+	3383286	3385801	AT1G10310	Chr1	-	3381601	3383914	convergent
At1TU011790	Chr1	+	3393311	3395281	AT1G10350	Chr1	-	3393407	3395055	enclosed
At1TU011800	Chr1	+	3395809	3396081	AT1G10360	Chr1	-	3395558	3396849	enclosed
At1TU011810	Chr1	+	3396536	3397825	AT1G10370	Chr1	-	3397081	3398358	divergent
AT1G10380	Chr1	+	3400606	3402324	At1TU011820	Chr1	-	3400809	3401108	enclosed
AT1G10385	Chr1	+	3403224	3405856	At1TU011830	Chr1	-	3403054	3403401	convergent
At1TU011850	Chr1	+	3407063	3408801	AT1G10390	Chr1	-	3407024	3412838	enclosed
At1TU011860	Chr1	+	3409855	3410647	AT1G10390	Chr1	-	3407024	3412838	enclosed
At1TU011870	Chr1	+	3414572	3415407	AT1G10400	Chr1	-	3414852	3416358	divergent
At1TU011880	Chr1	+	3415848	3418725	AT1G10400	Chr1	-	3414852	3416358	convergent
At1TU011890	Chr1	+	3419026	3419272	AT1G10410	Chr1	-	3416680	3419639	enclosed
At1TU011920	Chr1	+	3424836	3425058	AT1G10417	Chr1	-	3424186	3427457	enclosed
At1TU011930	Chr1	+	3427046	3427391	AT1G10417	Chr1	-	3424186	3427457	enclosed
At1TU011940	Chr1	+	3430001	3431007	AT1G10430	Chr1	-	3428478	3430633	convergent
AT1G10450	Chr1	+	3431780	3438370	At1TU011960	Chr1	-	3433831	3434066	enclosed
AT1G10450	Chr1	+	3431780	3438370	At1TU011970	Chr1	-	3437274	3437725	enclosed
At1TU011980	Chr1	+	3439842	3440485	AT1G10460	Chr1	-	3439322	3440320	convergent
At1TU012000	Chr1	+	3442685	3443871	AT1G10470	Chr1	-	3442327	3443957	enclosed
AT1G10480	Chr1	+	3449691	3451226	At1TU012020	Chr1	-	3449755	3450287	enclosed
AT1G10490	Chr1	+	3453228	3460620	At1TU012030	Chr1	-	3453090	3453367	convergent
AT1G10490	Chr1	+	3453228	3460620	At1TU012040	Chr1	-	3457676	3458050	enclosed
AT1G10510	Chr1	+	3461635	3465786	At1TU012050	Chr1	-	3464438	3464814	enclosed
AT1G10520	Chr1	+	3465964	3469248	At1TU012060	Chr1	-	3465327	3466067	convergent
AT1G10522	Chr1	+	3469580	3471483	At1TU012070	Chr1	-	3469242	3470273	convergent
At1TU012080	Chr1	+	3475942	3476621	AT1G10540	Chr1	-	3474864	3477927	enclosed
At1TU012090	Chr1	+	3477523	3477859	AT1G10540	Chr1	-	3474864	3477927	enclosed
At1TU012100	Chr1	+	3479190	3479737	AT1G10550	Chr1	-	3479153	3480988	enclosed
At1TU012110	Chr1	+	3480147	3480540	AT1G10550	Chr1	-	3479153	3480988	enclosed
At1TU012120	Chr1	+	3480762	3481123	AT1G10550	Chr1	-	3479153	3480988	convergent
AT1G10560	Chr1	+	3484580	3486965	At1TU012140	Chr1	-	3484266	3487133	enclosed
AT1G10570	Chr1	+	3487584	3491277	At1TU012150	Chr1	-	3487480	3488943	convergent
At1TU012160	Chr1	+	3492080	3492461	AT1G10580	Chr1	-	3491281	3493737	enclosed
At1TU012170	Chr1	+	3492685	3495295	AT1G10585	Chr1	-	3493940	3495144	enclosed
At1TU012180	Chr1	+	3498994	3499550	AT1G10586	Chr1	-	3496928	3499437	convergent
AT1G10600	Chr1	+	3503704	3505502	At1TU012190	Chr1	-	3504787	3505458	enclosed
AT1G10610	Chr1	+	3506186	3509006	At1TU012200	Chr1	-	3506132	3506630	convergent
AT1G10610	Chr1	+	3506186	3509006	At1TU012210	Chr1	-	3507085	3507343	enclosed
At1TU012220	Chr1	+	3510371	3512043	AT1G10620	Chr1	-	3509001	3511975	convergent
At1TU012240	Chr1	+	3515849	3516358	AT1G10640	Chr1	-	3515365	3517888	enclosed
At1TU012250	Chr1	+	3517234	3517971	AT1G10640	Chr1	-	3515365	3517888	convergent
At1TU012270	Chr1	+	3524094	3525314	AT1G10650	Chr1	-	3524018	3526346	enclosed
At1TU012280	Chr1	+	3526108	3526674	AT1G10650	Chr1	-	3524018	3526346	convergent
AT1G10660	Chr1	+	3532473	3535131	At1TU012300	Chr1	-	3533036	3533422	enclosed
AT1G10660	Chr1	+	3532473	3535131	At1TU012310	Chr1	-	3534668	3535052	enclosed
AT1G10670	Chr1	+	3535383	3538439	At1TU012320	Chr1	-	3535529	3535840	enclosed
AT1G10670	Chr1	+	3535383	3538439	At1TU012330	Chr1	-	3536378	3536688	enclosed
AT1G10670	Chr1	+	3535383	3538439	At1TU012340	Chr1	-	3537378	3538099	enclosed
At1TU012350	Chr1	+	3540478	3541277	AT1G10680	Chr1	-	3538470	3543782	enclosed
At1TU012360	Chr1	+	3541766	3542362	AT1G10680	Chr1	-	3538470	3543782	enclosed
At1TU012370	Chr1	+	3543632	3543940	AT1G10680	Chr1	-	3538470	3543782	convergent
At1TU012380	Chr1	+	3544498	3545936	AT1G10682	Chr1	-	3544991	3545620	enclosed
At1TU012390	Chr1	+	3550284	3550892	AT1G10690	Chr1	-	3549992	3550632	convergent
AT1G10700	Chr1	+	3554104	3556503	At1TU012410	Chr1	-	3554090	3554404	convergent
AT1G10700	Chr1	+	3554104	3556503	At1TU012420	Chr1	-	3554853	3555100	enclosed
AT1G10705	Chr1	+	3557114	3557457	At1TU012430	Chr1	-	3557281	3557489	divergent
AT1G10710	Chr1	+	3558358	3560705	At1TU012440	Chr1	-	3558097	3558641	convergent
AT1G10710	Chr1	+	3558358	3560705	At1TU012450	Chr1	-	3560241	3560537	enclosed
AT1G10717	Chr1	+	3562180	3562554	At1TU012460	Chr1	-	3562218	3562464	enclosed
AT1G10720	Chr1	+	3562952	3564759	At1TU012470	Chr1	-	3562979	3563618	enclosed
AT1G10720	Chr1	+	3562952	3564759	At1TU012480	Chr1	-	3563976	3564871	divergent
At1TU012490	Chr1	+	3568351	3570091	AT1G10740	Chr1	-	3567905	3570838	enclosed
At1TU012500	Chr1	+	3570754	3571074	AT1G10740	Chr1	-	3567905	3570838	convergent
AT1G10747	Chr1	+	3574312	3574830	At1TU012510	Chr1	-	3574287	3574601	convergent
At1TU012520	Chr1	+	3575036	3575348	AT1G10750	Chr1	-	3574807	3578474	enclosed
At1TU012530	Chr1	+	3577445	3577717	AT1G10750	Chr1	-	3574807	3578474	enclosed
At1TU012540	Chr1	+	3578010	3578562	AT1G10750	Chr1	-	3574807	3578474	convergent
At1TU012550	Chr1	+	3580798	3582066	AT1G10760	Chr1	-	3581034	3590928	divergent
At1TU012560	Chr1	+	3583651	3584168	AT1G10760	Chr1	-	3581034	3590928	enclosed
At1TU012570	Chr1	+	3584436	3584811	AT1G10760	Chr1	-	3581034	3590928	enclosed
At1TU012580	Chr1	+	3585548	3585796	AT1G10760	Chr1	-	3581034	3590928	enclosed
At1TU012590	Chr1	+	3587703	3588304	AT1G10760	Chr1	-	3581034	3590928	enclosed
At1TU012600	Chr1	+	3589827	3590035	AT1G10760	Chr1	-	3581034	3590928	enclosed
At1TU012610	Chr1	+	3591695	3592453	AT1G10770	Chr1	-	3591633	3592411	convergent
At1TU012620	Chr1	+	3592947	3593225	AT1G10780	Chr1	-	3592746	3595077	enclosed
At1TU012630	Chr1	+	3593707	3594264	AT1G10780	Chr1	-	3592746	3595077	enclosed
At1TU012640	Chr1	+	3594887	3595154	AT1G10780	Chr1	-	3592746	3595077	convergent
AT1G10790	Chr1	+	3596360	3597847	At1TU012650	Chr1	-	3596084	3596599	convergent
AT1G10790	Chr1	+	3596360	3597847	At1TU012660	Chr1	-	3597224	3597451	enclosed
At1TU012670	Chr1	+	3598150	3598780	AT1G10800	Chr1	-	3598158	3598591	enclosed
At1TU012680	Chr1	+	3604956	3605163	AT1G10820	Chr1	-	3600910	3605024	convergent
At1TU012690	Chr1	+	3605750	3605984	AT1G10830	Chr1	-	3605651	3607462	enclosed
At1TU012700	Chr1	+	3606531	3606917	AT1G10830	Chr1	-	3605651	3607462	enclosed
At1TU012710	Chr1	+	3607087	3607461	AT1G10830	Chr1	-	3605651	3607462	enclosed
At1TU012720	Chr1	+	3609219	3610316	AT1G10840	Chr1	-	3607631	3610386	enclosed
At1TU012730	Chr1	+	3618092	3618306	AT1G10870	Chr1	-	3616610	3623758	enclosed
At1TU012740	Chr1	+	3620347	3620711	AT1G10870	Chr1	-	3616610	3623758	enclosed
At1TU012750	Chr1	+	3623985	3624438	AT1G10880	Chr1	-	3624035	3627082	divergent
At1TU012760	Chr1	+	3625917	3627092	AT1G10880	Chr1	-	3624035	3627082	convergent
AT1G10890	Chr1	+	3627726	3630765	At1TU012770	Chr1	-	3628009	3628243	enclosed
AT1G10890	Chr1	+	3627726	3630765	At1TU012780	Chr1	-	3628969	3629237	enclosed
AT1G10890	Chr1	+	3627726	3630765	At1TU012790	Chr1	-	3629679	3630733	enclosed
At1TU012800	Chr1	+	3632656	3632981	AT1G10900	Chr1	-	3632234	3637141	enclosed
At1TU012810	Chr1	+	3635220	3636325	AT1G10900	Chr1	-	3632234	3637141	enclosed
AT1G10910	Chr1	+	3639878	3644162	At1TU012830	Chr1	-	3642742	3643307	enclosed
At1TU012840	Chr1	+	3647956	3648925	AT1G10930	Chr1	-	3647894	3655590	enclosed
At1TU012850	Chr1	+	3651084	3651334	AT1G10930	Chr1	-	3647894	3655590	enclosed
At1TU012860	Chr1	+	3653532	3653912	AT1G10930	Chr1	-	3647894	3655590	enclosed
At1TU012870	Chr1	+	3655852	3656304	AT1G10940	Chr1	-	3655813	3658608	enclosed
At1TU012880	Chr1	+	3657508	3657808	AT1G10940	Chr1	-	3655813	3658608	enclosed
At1TU012890	Chr1	+	3658179	3658571	AT1G10940	Chr1	-	3655813	3658608	enclosed
At1TU012900	Chr1	+	3667334	3667682	AT1G10980	Chr1	-	3667248	3669902	enclosed
At1TU012910	Chr1	+	3668886	3669237	AT1G10980	Chr1	-	3667248	3669902	enclosed
At1TU012920	Chr1	+	3669714	3669996	AT1G10980	Chr1	-	3667248	3669902	convergent
At1TU012930	Chr1	+	3670533	3671127	AT1G10990	Chr1	-	3670278	3671187	enclosed
At1TU012940	Chr1	+	3671877	3672373	AT1G11000	Chr1	-	3671756	3675979	enclosed
At1TU012950	Chr1	+	3674285	3674523	AT1G11000	Chr1	-	3671756	3675979	enclosed
AT1G11020	Chr1	+	3676691	3678524	At1TU012960	Chr1	-	3677735	3678584	divergent
At1TU012970	Chr1	+	3679408	3679647	AT1G11040	Chr1	-	3679225	3680924	enclosed
AT1G11050	Chr1	+	3681888	3684169	At1TU012980	Chr1	-	3682199	3682676	enclosed
AT1G11060	Chr1	+	3684568	3689847	At1TU012990	Chr1	-	3684715	3685440	enclosed
AT1G11060	Chr1	+	3684568	3689847	At1TU013000	Chr1	-	3686001	3686589	enclosed
AT1G11060	Chr1	+	3684568	3689847	At1TU013010	Chr1	-	3687731	3688491	enclosed
At1TU013020	Chr1	+	3691003	3692395	AT1G11070	Chr1	-	3690212	3693648	enclosed
At1TU013030	Chr1	+	3693288	3693493	AT1G11070	Chr1	-	3690212	3693648	enclosed
At1TU013040	Chr1	+	3695676	3696520	AT1G11080	Chr1	-	3694672	3697808	enclosed
At1TU013050	Chr1	+	3697042	3697277	AT1G11080	Chr1	-	3694672	3697808	enclosed
AT1G11090	Chr1	+	3702608	3703779	At1TU013080	Chr1	-	3702324	3702951	convergent
AT1G11090	Chr1	+	3702608	3703779	At1TU013090	Chr1	-	3703284	3703558	enclosed
At1TU013100	Chr1	+	3706060	3706260	AT1G11100	Chr1	-	3703672	3709302	enclosed
At1TU013110	Chr1	+	3707842	3708300	AT1G11100	Chr1	-	3703672	3709302	enclosed
AT1G11110	Chr1	+	3710208	3712503	At1TU013130	Chr1	-	3710490	3711098	enclosed
At1TU013140	Chr1	+	3713286	3713881	AT1G11112	Chr1	-	3712999	3713735	convergent
AT1G11120	Chr1	+	3715184	3717320	At1TU013150	Chr1	-	3714585	3715499	convergent
AT1G11120	Chr1	+	3715184	3717320	At1TU013160	Chr1	-	3717182	3717645	divergent
AT1G11130	Chr1	+	3722857	3727450	At1TU013180	Chr1	-	3722610	3722926	convergent
AT1G11130	Chr1	+	3722857	3727450	At1TU013190	Chr1	-	3723586	3723873	enclosed
AT1G11130	Chr1	+	3722857	3727450	At1TU013200	Chr1	-	3725774	3726093	enclosed
AT1G11130	Chr1	+	3722857	3727450	At1TU013210	Chr1	-	3726570	3727080	enclosed
AT1G11150	Chr1	+	3728971	3731624	At1TU013220	Chr1	-	3728775	3729027	convergent
AT1G11150	Chr1	+	3728971	3731624	At1TU013230	Chr1	-	3729438	3730801	enclosed
AT1G11150	Chr1	+	3728971	3731624	At1TU013240	Chr1	-	3731020	3731487	enclosed
AT1G11160	Chr1	+	3733139	3739842	At1TU013250	Chr1	-	3735354	3735814	enclosed
AT1G11160	Chr1	+	3733139	3739842	At1TU013260	Chr1	-	3736363	3736715	enclosed
AT1G11160	Chr1	+	3733139	3739842	At1TU013270	Chr1	-	3739289	3739493	enclosed
AT1G11170	Chr1	+	3741129	3744675	At1TU013280	Chr1	-	3743984	3744583	enclosed
AT1G11180	Chr1	+	3745783	3748500	At1TU013290	Chr1	-	3745060	3745925	convergent
AT1G11180	Chr1	+	3745783	3748500	At1TU013300	Chr1	-	3746328	3746640	enclosed
AT1G11180	Chr1	+	3745783	3748500	At1TU013310	Chr1	-	3748062	3748303	enclosed
AT1G11185	Chr1	+	3749510	3750116	At1TU013320	Chr1	-	3749471	3749715	convergent
At1TU013330	Chr1	+	3751276	3751776	AT1G11190	Chr1	-	3750066	3752780	enclosed
AT1G11200	Chr1	+	3753365	3755641	At1TU013340	Chr1	-	3753229	3753430	convergent
At1TU013360	Chr1	+	3759652	3761154	AT1G11220	Chr1	-	3759862	3761165	divergent
At1TU013370	Chr1	+	3763754	3764079	AT1G11230	Chr1	-	3763268	3764483	enclosed
AT1G11250	Chr1	+	3768724	3769706	At1TU013390	Chr1	-	3768580	3769592	convergent
At1TU013401	Chr1	+	3770366	3770582	At1TU013400	Chr1	-	3770366	3770768	enclosed
At1TU013420	Chr1	+	3786654	3786988	AT1G11270	Chr1	-	3780446	3786988	enclosed
At1TU013430	Chr1	+	3791951	3792358	AT1G11290	Chr1	-	3791454	3793883	enclosed
AT1G11300	Chr1	+	3794238	3800719	At1TU013440	Chr1	-	3794550	3795520	enclosed
AT1G11300	Chr1	+	3794238	3800719	At1TU013450	Chr1	-	3797936	3798786	enclosed
At1TU013460	Chr1	+	3802511	3803258	AT1G11310	Chr1	-	3800770	3804185	enclosed
At1TU013470	Chr1	+	3803745	3804194	AT1G11310	Chr1	-	3800770	3804185	convergent
AT1G11330	Chr1	+	3810093	3813558	At1TU013490	Chr1	-	3812957	3813434	enclosed
At1TU013500	Chr1	+	3814178	3814641	AT1G11340	Chr1	-	3814116	3817420	enclosed
At1TU013510	Chr1	+	3815487	3815791	AT1G11340	Chr1	-	3814116	3817420	enclosed
At1TU013520	Chr1	+	3815991	3817136	AT1G11340	Chr1	-	3814116	3817420	enclosed
At1TU013530	Chr1	+	3817628	3819400	AT1G11350	Chr1	-	3817591	3820805	enclosed
At1TU013540	Chr1	+	3819518	3820650	AT1G11350	Chr1	-	3817591	3820805	enclosed
At1TU013550	Chr1	+	3821861	3823276	AT1G11360	Chr1	-	3821443	3823088	convergent
At1TU013560	Chr1	+	3827926	3828585	AT1G11370	Chr1	-	3828098	3830945	divergent
At1TU013570	Chr1	+	3830001	3830241	AT1G11370	Chr1	-	3828098	3830945	enclosed
At1TU013580	Chr1	+	3830700	3830944	AT1G11370	Chr1	-	3828098	3830945	enclosed
AT1G11380	Chr1	+	3832623	3834191	At1TU013590	Chr1	-	3832588	3833205	convergent
At1TU013600	Chr1	+	3836380	3836810	AT1G11390	Chr1	-	3834459	3837629	enclosed
AT1G11400	Chr1	+	3838016	3840207	At1TU013610	Chr1	-	3838781	3839319	enclosed
AT1G11410	Chr1	+	3841286	3844432	At1TU013630	Chr1	-	3841710	3842240	enclosed
AT1G11410	Chr1	+	3841286	3844432	At1TU013640	Chr1	-	3843440	3844222	enclosed
At1TU013650	Chr1	+	3845601	3846602	AT1G11420	Chr1	-	3844581	3846872	enclosed
AT1G11430	Chr1	+	3847243	3849162	At1TU013660	Chr1	-	3847313	3847515	enclosed
AT1G11440	Chr1	+	3849360	3850662	At1TU013670	Chr1	-	3849430	3850616	enclosed
AT1G11450	Chr1	+	3853467	3855385	At1TU013680	Chr1	-	3852960	3853387	convergent
AT1G11450	Chr1	+	3853467	3855385	At1TU013690	Chr1	-	3854389	3854594	enclosed
AT1G11460	Chr1	+	3857005	3859268	At1TU013700	Chr1	-	3856866	3857102	convergent
AT1G11460	Chr1	+	3857005	3859268	At1TU013710	Chr1	-	3858163	3858384	enclosed
AT1G11460	Chr1	+	3857005	3859268	At1TU013720	Chr1	-	3859203	3859533	divergent
At1TU013730	Chr1	+	3859883	3860449	AT1G11470	Chr1	-	3859662	3860604	enclosed
At1TU013740	Chr1	+	3867578	3867810	AT1G11482	Chr1	-	3867405	3868870	enclosed
At1TU013750	Chr1	+	3869080	3869454	AT1G11490	Chr1	-	3868884	3870065	enclosed
At1TU013760	Chr1	+	3869934	3870249	AT1G11490	Chr1	-	3868884	3870065	convergent
At1TU013770	Chr1	+	3876551	3877207	AT1G11540	Chr1	-	3875442	3877155	convergent
At1TU013780	Chr1	+	3878646	3879006	AT1G11545	Chr1	-	3878550	3880361	enclosed
At1TU013790	Chr1	+	3879434	3879710	AT1G11545	Chr1	-	3878550	3880361	enclosed
AT1G11560	Chr1	+	3881788	3882819	At1TU013800	Chr1	-	3881917	3882265	enclosed
AT1G11570	Chr1	+	3883280	3883956	At1TU013810	Chr1	-	3883507	3883756	enclosed
At1TU013830	Chr1	+	3886239	3886554	At1TU013820	Chr1	-	3886136	3886451	convergent
AT1G11580	Chr1	+	3888690	3890811	At1TU013840	Chr1	-	3888323	3891113	enclosed
AT1G11590	Chr1	+	3892580	3894677	At1TU013860	Chr1	-	3892423	3893102	convergent
At1TU013870	Chr1	+	3895002	3895508	AT1G11592	Chr1	-	3895179	3897034	divergent
At1TU013880	Chr1	+	3895661	3897207	AT1G11592	Chr1	-	3895179	3897034	convergent
AT1G11595	Chr1	+	3898631	3899699	At1TU013890	Chr1	-	3899086	3899613	enclosed
AT1G11600	Chr1	+	3902012	3903782	At1TU013900	Chr1	-	3901975	3903687	convergent
At1TU013910	Chr1	+	3907535	3907820	AT1G11610	Chr1	-	3906862	3909338	enclosed
AT1G11650	Chr1	+	3914774	3918176	At1TU013920	Chr1	-	3917115	3918306	divergent
AT1G11655	Chr1	+	3919272	3919774	At1TU013930	Chr1	-	3919213	3919452	convergent
AT1G11660	Chr1	+	3920543	3924555	At1TU013940	Chr1	-	3921193	3922206	enclosed
AT1G11660	Chr1	+	3920543	3924555	At1TU013950	Chr1	-	3923265	3923855	enclosed
At1TU013960	Chr1	+	3928223	3928915	AT1G11670	Chr1	-	3928162	3931576	enclosed
At1TU013970	Chr1	+	3931295	3931554	AT1G11670	Chr1	-	3928162	3931576	enclosed
AT1G11680	Chr1	+	3938501	3940754	At1TU013990	Chr1	-	3938360	3938747	convergent
AT1G11680	Chr1	+	3938501	3940754	At1TU014000	Chr1	-	3939312	3940662	enclosed
AT1G11690	Chr1	+	3941469	3942212	At1TU014010	Chr1	-	3941822	3942448	divergent
AT1G11700	Chr1	+	3945737	3946613	At1TU014030	Chr1	-	3945310	3946691	enclosed
At1TU014041	Chr1	+	3947805	3948108	At1TU014040	Chr1	-	3947805	3948040	enclosed
AT1G11720	Chr1	+	3951553	3957044	At1TU014060	Chr1	-	3952270	3953925	enclosed
AT1G11720	Chr1	+	3951553	3957044	At1TU014070	Chr1	-	3954310	3954614	enclosed
AT1G11720	Chr1	+	3951553	3957044	At1TU014080	Chr1	-	3955333	3956184	enclosed
AT1G11720	Chr1	+	3951553	3957044	At1TU014090	Chr1	-	3956524	3957021	enclosed
AT1G11730	Chr1	+	3957473	3960113	At1TU014100	Chr1	-	3958748	3959078	enclosed
At1TU014120	Chr1	+	3963111	3963700	AT1G11740	Chr1	-	3963054	3966824	enclosed
At1TU014130	Chr1	+	3964926	3965199	AT1G11740	Chr1	-	3963054	3966824	enclosed
At1TU014140	Chr1	+	3965420	3965872	AT1G11740	Chr1	-	3963054	3966824	enclosed
At1TU014150	Chr1	+	3966378	3966785	AT1G11740	Chr1	-	3963054	3966824	enclosed
AT1G11750	Chr1	+	3967483	3969877	At1TU014160	Chr1	-	3967456	3967772	convergent
At1TU014170	Chr1	+	3971934	3972969	AT1G11760	Chr1	-	3972032	3973286	divergent
AT1G11770	Chr1	+	3975679	3977379	At1TU014180	Chr1	-	3975833	3976434	enclosed
AT1G11790	Chr1	+	3981248	3985215	At1TU014190	Chr1	-	3984281	3984694	enclosed
At1TU014200	Chr1	+	3985597	3986066	AT1G11800	Chr1	-	3985225	3987290	enclosed
At1TU014210	Chr1	+	3986690	3987141	AT1G11800	Chr1	-	3985225	3987290	enclosed
At1TU014220	Chr1	+	3987719	3987955	AT1G11803	Chr1	-	3987755	3988030	divergent
At1TU014230	Chr1	+	3991205	3992487	AT1G11820	Chr1	-	3991027	3993598	enclosed
AT1G11840	Chr1	+	3995393	3997907	At1TU014240	Chr1	-	3996889	3998181	divergent
AT1G11850	Chr1	+	3999199	3999828	At1TU014250	Chr1	-	3999189	4000108	enclosed
AT1G11860	Chr1	+	4001113	4003267	At1TU014260	Chr1	-	4001399	4005071	divergent
AT1G11870	Chr1	+	4003846	4006738	At1TU014270	Chr1	-	4006146	4006579	enclosed
At1TU014280	Chr1	+	4009810	4010259	AT1G11880	Chr1	-	4007705	4010433	enclosed
At1TU014290	Chr1	+	4020922	4021239	AT1G11910	Chr1	-	4016784	4020983	convergent
AT1G11915	Chr1	+	4021825	4023292	At1TU014300	Chr1	-	4022573	4023041	enclosed
At1TU014310	Chr1	+	4024542	4024854	AT1G11920	Chr1	-	4023667	4025097	enclosed
AT1G11930	Chr1	+	4028692	4030584	At1TU014320	Chr1	-	4028562	4029177	convergent
AT1G11930	Chr1	+	4028692	4030584	At1TU014330	Chr1	-	4029511	4030476	enclosed
At1TU014340	Chr1	+	4031879	4032163	AT1G11940	Chr1	-	4031574	4034078	enclosed
At1TU014350	Chr1	+	4033365	4033782	AT1G11940	Chr1	-	4031574	4034078	enclosed
At1TU014360	Chr1	+	4036307	4037141	AT1G11950	Chr1	-	4034587	4038758	enclosed
At1TU014370	Chr1	+	4037774	4038427	AT1G11950	Chr1	-	4034587	4038758	enclosed
At1TU014380	Chr1	+	4039804	4040289	AT1G11960	Chr1	-	4039711	4043880	enclosed
At1TU014390	Chr1	+	4040770	4041197	AT1G11960	Chr1	-	4039711	4043880	enclosed
AT1G11980	Chr1	+	4045619	4045855	At1TU014400	Chr1	-	4045453	4045852	convergent
At1TU014410	Chr1	+	4047115	4047609	AT1G11990	Chr1	-	4046246	4049060	enclosed
At1TU014420	Chr1	+	4048053	4048269	AT1G11990	Chr1	-	4046246	4049060	enclosed
At1TU014430	Chr1	+	4048750	4049221	AT1G11990	Chr1	-	4046246	4049060	convergent
At1TU014440	Chr1	+	4050129	4051041	AT1G12000	Chr1	-	4049896	4053835	enclosed
At1TU014450	Chr1	+	4052546	4053033	AT1G12000	Chr1	-	4049896	4053835	enclosed
At1TU014460	Chr1	+	4053543	4054019	AT1G12000	Chr1	-	4049896	4053835	convergent
AT1G12010	Chr1	+	4056207	4057933	At1TU014470	Chr1	-	4057421	4057806	enclosed
AT1G12013	Chr1	+	4058287	4058486	At1TU014480	Chr1	-	4058064	4058340	convergent
At1TU014490	Chr1	+	4062411	4063978	AT1G12020	Chr1	-	4062462	4063337	enclosed
At1TU014500	Chr1	+	4064620	4065388	AT1G12030	Chr1	-	4064667	4066341	divergent
At1TU014510	Chr1	+	4065869	4066379	AT1G12030	Chr1	-	4064667	4066341	convergent
AT1G12040	Chr1	+	4070124	4072567	At1TU014540	Chr1	-	4069923	4070265	convergent
AT1G12050	Chr1	+	4072752	4076207	At1TU014550	Chr1	-	4070646	4072874	convergent
AT1G12050	Chr1	+	4072752	4076207	At1TU014560	Chr1	-	4074535	4074952	enclosed
AT1G12060	Chr1	+	4076334	4076981	At1TU014570	Chr1	-	4075228	4077202	enclosed
At1TU014580	Chr1	+	4079163	4080229	AT1G12070	Chr1	-	4078913	4080106	convergent
AT1G12080	Chr1	+	4084162	4085045	At1TU014590	Chr1	-	4083865	4085663	enclosed
At1TU014610	Chr1	+	4089703	4090963	AT1G12090	Chr1	-	4089847	4090725	enclosed
AT1G12110	Chr1	+	4105233	4109545	At1TU014670	Chr1	-	4105059	4105433	convergent
AT1G12110	Chr1	+	4105233	4109545	At1TU014680	Chr1	-	4105626	4106918	enclosed
AT1G12110	Chr1	+	4105233	4109545	At1TU014690	Chr1	-	4108235	4109479	enclosed
At1TU014710	Chr1	+	4114021	4116822	AT1G12120	Chr1	-	4114771	4117594	divergent
AT1G12130	Chr1	+	4118594	4120871	At1TU014720	Chr1	-	4118618	4119076	enclosed
AT1G12140	Chr1	+	4121369	4123542	At1TU014730	Chr1	-	4122839	4123286	enclosed
AT1G12160	Chr1	+	4126066	4128310	At1TU014740	Chr1	-	4126124	4126398	enclosed
AT1G12160	Chr1	+	4126066	4128310	At1TU014750	Chr1	-	4127497	4128142	enclosed
AT1G12180	Chr1	+	4130421	4131137	At1TU014760	Chr1	-	4130203	4130887	convergent
At1TU014780	Chr1	+	4133663	4134107	AT1G12190	Chr1	-	4132967	4134094	convergent
AT1G12200	Chr1	+	4137533	4140028	At1TU014790	Chr1	-	4137613	4138176	enclosed
AT1G12200	Chr1	+	4137533	4140028	At1TU014800	Chr1	-	4139373	4139755	enclosed
AT1G12210	Chr1	+	4140948	4143605	At1TU014810	Chr1	-	4141307	4141948	enclosed
AT1G12210	Chr1	+	4140948	4143605	At1TU014820	Chr1	-	4143039	4143712	divergent
AT1G12220	Chr1	+	4144572	4147911	At1TU014830	Chr1	-	4145350	4146503	enclosed
AT1G12220	Chr1	+	4144572	4147911	At1TU014840	Chr1	-	4147122	4147685	enclosed
AT1G12230	Chr1	+	4147962	4151056	At1TU014850	Chr1	-	4149427	4150219	enclosed
AT1G12230	Chr1	+	4147962	4151056	At1TU014860	Chr1	-	4150636	4150869	enclosed
AT1G12240	Chr1	+	4153652	4157644	At1TU014870	Chr1	-	4153431	4154061	convergent
AT1G12240	Chr1	+	4153652	4157644	At1TU014880	Chr1	-	4155106	4155342	enclosed
AT1G12240	Chr1	+	4153652	4157644	At1TU014890	Chr1	-	4155841	4157576	enclosed
AT1G12244	Chr1	+	4157654	4159046	At1TU014900	Chr1	-	4158618	4158958	enclosed
AT1G12250	Chr1	+	4159265	4161455	At1TU014910	Chr1	-	4159445	4159731	enclosed
AT1G12250	Chr1	+	4159265	4161455	At1TU014920	Chr1	-	4160728	4161510	divergent
At1TU014940	Chr1	+	4165613	4166191	At1TU014930	Chr1	-	4165249	4165998	convergent
At1TU014950	Chr1	+	4166941	4167200	At1TU014960	Chr1	-	4167052	4167507	divergent
At1TU014990	Chr1	+	4180789	4181251	AT1G12290	Chr1	-	4178359	4182593	enclosed
At1TU015000	Chr1	+	4182543	4182870	AT1G12290	Chr1	-	4178359	4182593	convergent
At1TU015010	Chr1	+	4183392	4183667	AT1G12300	Chr1	-	4183066	4186124	enclosed
At1TU015020	Chr1	+	4184255	4185162	AT1G12300	Chr1	-	4183066	4186124	enclosed
At1TU015040	Chr1	+	4187010	4188507	AT1G12310	Chr1	-	4187165	4188056	enclosed
AT1G12320	Chr1	+	4189355	4190342	At1TU015050	Chr1	-	4189980	4190195	enclosed
AT1G12330	Chr1	+	4194658	4196749	At1TU015080	Chr1	-	4194506	4196783	enclosed
AT1G12340	Chr1	+	4197396	4198310	At1TU015090	Chr1	-	4197820	4198124	enclosed
AT1G12350	Chr1	+	4198413	4200802	At1TU015100	Chr1	-	4198881	4199091	enclosed
AT1G12350	Chr1	+	4198413	4200802	At1TU015110	Chr1	-	4200221	4200982	divergent
AT1G12360	Chr1	+	4200876	4206404	At1TU015120	Chr1	-	4203496	4204013	enclosed
AT1G12360	Chr1	+	4200876	4206404	At1TU015130	Chr1	-	4204244	4204446	enclosed
At1TU015140	Chr1	+	4208427	4209007	AT1G12370	Chr1	-	4206374	4208951	convergent
At1TU015160	Chr1	+	4211574	4212077	At1TU015170	Chr1	-	4211769	4212006	enclosed
At1TU015180	Chr1	+	4214457	4215400	AT1G12380	Chr1	-	4214262	4217132	enclosed
At1TU015190	Chr1	+	4215817	4217457	AT1G12380	Chr1	-	4214262	4217132	convergent
AT1G12390	Chr1	+	4220100	4221774	At1TU015200	Chr1	-	4219942	4220372	convergent
AT1G12410	Chr1	+	4223030	4225124	At1TU015210	Chr1	-	4223339	4224297	enclosed
At1TU015220	Chr1	+	4226398	4228018	AT1G12420	Chr1	-	4226362	4229138	enclosed
At1TU015230	Chr1	+	4228684	4229139	AT1G12420	Chr1	-	4226362	4229138	convergent
At1TU015240	Chr1	+	4230794	4231145	AT1G12423	Chr1	-	4231027	4231146	divergent
At1TU015250	Chr1	+	4233982	4234920	AT1G12430	Chr1	-	4233873	4238764	enclosed
At1TU015260	Chr1	+	4238137	4238420	AT1G12430	Chr1	-	4233873	4238764	enclosed
At1TU015270	Chr1	+	4241502	4243355	AT1G12440	Chr1	-	4241592	4242963	enclosed
AT1G12450	Chr1	+	4244308	4245993	At1TU015280	Chr1	-	4245610	4245856	enclosed
AT1G12460	Chr1	+	4247249	4250630	At1TU015290	Chr1	-	4249539	4249742	enclosed
AT1G12460	Chr1	+	4247249	4250630	At1TU015300	Chr1	-	4250122	4250687	divergent
AT1G12470	Chr1	+	4251032	4257392	At1TU015310	Chr1	-	4254084	4254508	enclosed
At1TU015320	Chr1	+	4258739	4259395	AT1G12480	Chr1	-	4257268	4259300	convergent
At1TU015340	Chr1	+	4263173	4265103	AT1G12500	Chr1	-	4263150	4265044	convergent
At1TU015350	Chr1	+	4266811	4267896	AT1G12520	Chr1	-	4267106	4268914	divergent
At1TU015360	Chr1	+	4268443	4269433	AT1G12520	Chr1	-	4267106	4268914	convergent
AT1G12550	Chr1	+	4274594	4275981	At1TU015370	Chr1	-	4275230	4275966	enclosed
At1TU015380	Chr1	+	4279656	4279862	AT1G12570	Chr1	-	4277993	4280862	enclosed
AT1G12580	Chr1	+	4282899	4285829	At1TU015390	Chr1	-	4283704	4284449	enclosed
AT1G12580	Chr1	+	4282899	4285829	At1TU015400	Chr1	-	4284725	4285822	enclosed
At1TU015410	Chr1	+	4287956	4288198	AT1G12600	Chr1	-	4286204	4288878	enclosed
At1TU015430	Chr1	+	4290017	4291425	AT1G12610	Chr1	-	4289944	4291017	convergent
At1TU015460	Chr1	+	4294556	4296029	AT1G12620	Chr1	-	4294594	4297084	divergent
At1TU015470	Chr1	+	4296278	4296922	AT1G12620	Chr1	-	4294594	4297084	enclosed
AT1G12630	Chr1	+	4298889	4299475	At1TU015490	Chr1	-	4298508	4299461	convergent
At1TU015500	Chr1	+	4303341	4303555	AT1G12640	Chr1	-	4303312	4305798	enclosed
At1TU015510	Chr1	+	4304363	4304901	AT1G12640	Chr1	-	4303312	4305798	enclosed
AT1G12663	Chr1	+	4310969	4311457	At1TU015520	Chr1	-	4310719	4311041	convergent
AT1G12665	Chr1	+	4312331	4312935	At1TU015530	Chr1	-	4312571	4312781	enclosed
At1TU015540	Chr1	+	4320067	4320924	AT1G12680	Chr1	-	4319886	4322945	enclosed
At1TU015550	Chr1	+	4321533	4322453	AT1G12680	Chr1	-	4319886	4322945	enclosed
At1TU015570	Chr1	+	4323687	4323919	AT1G12700	Chr1	-	4323556	4326333	enclosed
At1TU015580	Chr1	+	4326992	4327337	AT1G12710	Chr1	-	4326739	4328481	enclosed
At1TU015590	Chr1	+	4327829	4328272	AT1G12710	Chr1	-	4326739	4328481	enclosed
AT1G12730	Chr1	+	4334615	4337773	At1TU015610	Chr1	-	4334674	4334889	enclosed
AT1G12730	Chr1	+	4334615	4337773	At1TU015620	Chr1	-	4336143	4336418	enclosed
At1TU015630	Chr1	+	4338905	4339751	At1TU015640	Chr1	-	4338941	4339323	enclosed
At1TU015650	Chr1	+	4345564	4345947	AT1G12750	Chr1	-	4344985	4348328	enclosed
At1TU015660	Chr1	+	4361576	4361806	AT1G12800	Chr1	-	4361551	4365331	enclosed
At1TU015670	Chr1	+	4362977	4363615	AT1G12800	Chr1	-	4361551	4365331	enclosed
At1TU015680	Chr1	+	4364100	4365353	AT1G12800	Chr1	-	4361551	4365331	convergent
At1TU015690	Chr1	+	4379972	4380610	AT1G12850	Chr1	-	4379707	4381612	enclosed
At1TU015700	Chr1	+	4381118	4381500	AT1G12850	Chr1	-	4379707	4381612	enclosed
AT1G12860	Chr1	+	4384353	4386610	At1TU015710	Chr1	-	4384353	4384773	enclosed
AT1G12860	Chr1	+	4384353	4386610	At1TU015720	Chr1	-	4385357	4387076	divergent
At1TU015730	Chr1	+	4388894	4389105	AT1G12870	Chr1	-	4387129	4389110	enclosed
At1TU015750	Chr1	+	4399330	4399713	AT1G12930	Chr1	-	4398375	4405605	enclosed
At1TU015760	Chr1	+	4405192	4405763	AT1G12930	Chr1	-	4398375	4405605	convergent
AT1G12940	Chr1	+	4416405	4418590	At1TU015790	Chr1	-	4416306	4416986	convergent
AT1G12940	Chr1	+	4416405	4418590	At1TU015800	Chr1	-	4417448	4418318	enclosed
AT1G12950	Chr1	+	4419770	4422638	At1TU015810	Chr1	-	4419799	4420279	enclosed
AT1G12970	Chr1	+	4423640	4425789	At1TU015820	Chr1	-	4423700	4424332	enclosed
AT1G12970	Chr1	+	4423640	4425789	At1TU015830	Chr1	-	4425138	4425899	divergent
AT1G12980	Chr1	+	4429718	4430965	At1TU015860	Chr1	-	4429732	4430373	enclosed
At1TU015870	Chr1	+	4440495	4444647	AT1G13030	Chr1	-	4444043	4447406	divergent
At1TU015880	Chr1	+	4445067	4445388	AT1G13030	Chr1	-	4444043	4447406	enclosed
At1TU015890	Chr1	+	4447227	4447598	AT1G13030	Chr1	-	4444043	4447406	convergent
AT1G13040	Chr1	+	4447647	4449200	At1TU015900	Chr1	-	4448068	4448723	enclosed
AT1G13060	Chr1	+	4452212	4454876	At1TU015920	Chr1	-	4453986	4454744	enclosed
AT1G13080	Chr1	+	4459166	4460940	At1TU015940	Chr1	-	4459164	4460850	convergent
AT1G13090	Chr1	+	4461806	4463543	At1TU015950	Chr1	-	4461782	4463652	enclosed
AT1G13100	Chr1	+	4463924	4465538	At1TU015960	Chr1	-	4463844	4464654	convergent
AT1G13100	Chr1	+	4463924	4465538	At1TU015970	Chr1	-	4465037	4465493	enclosed
At1TU015980	Chr1	+	4470836	4471551	AT1G13120	Chr1	-	4469181	4473213	enclosed
AT1G13130	Chr1	+	4474720	4477941	At1TU015990	Chr1	-	4474682	4475177	convergent
AT1G13130	Chr1	+	4474720	4477941	At1TU016000	Chr1	-	4476751	4477190	enclosed
At1TU016010	Chr1	+	4482147	4482539	AT1G13150	Chr1	-	4481875	4483696	enclosed
At1TU016020	Chr1	+	4483105	4483367	AT1G13150	Chr1	-	4481875	4483696	enclosed
AT1G13160	Chr1	+	4484584	4488577	At1TU016030	Chr1	-	4484688	4484933	enclosed
At1TU016040	Chr1	+	4490489	4490875	AT1G13170	Chr1	-	4488533	4492587	enclosed
At1TU016050	Chr1	+	4491387	4492030	AT1G13170	Chr1	-	4488533	4492587	enclosed
AT1G13180	Chr1	+	4495028	4498469	At1TU016070	Chr1	-	4495135	4495683	enclosed
AT1G13180	Chr1	+	4495028	4498469	At1TU016080	Chr1	-	4496685	4497102	enclosed
At1TU016090	Chr1	+	4508214	4508520	AT1G13200	Chr1	-	4507221	4508528	enclosed
At1TU016100	Chr1	+	4509102	4509876	AT1G13210	Chr1	-	4508963	4513938	enclosed
At1TU016110	Chr1	+	4512008	4512281	AT1G13210	Chr1	-	4508963	4513938	enclosed
At1TU016120	Chr1	+	4513088	4513681	AT1G13210	Chr1	-	4508963	4513938	enclosed
AT1G13220	Chr1	+	4515699	4520284	At1TU016140	Chr1	-	4515592	4516023	convergent
AT1G13220	Chr1	+	4515699	4520284	At1TU016150	Chr1	-	4517831	4519479	enclosed
AT1G13220	Chr1	+	4515699	4520284	At1TU016160	Chr1	-	4519886	4520202	enclosed
AT1G13230	Chr1	+	4520631	4522544	At1TU016170	Chr1	-	4521692	4522116	enclosed
At1TU016200	Chr1	+	4525328	4526425	AT1G13245	Chr1	-	4525486	4526064	enclosed
At1TU016220	Chr1	+	4528485	4530179	AT1G13250	Chr1	-	4528623	4530063	enclosed
AT1G13260	Chr1	+	4542168	4543742	At1TU016250	Chr1	-	4541821	4544236	enclosed
AT1G13270	Chr1	+	4544956	4547298	At1TU016260	Chr1	-	4544828	4545040	convergent
AT1G13270	Chr1	+	4544956	4547298	At1TU016270	Chr1	-	4546228	4547089	enclosed
AT1G13280	Chr1	+	4547454	4548875	At1TU016280	Chr1	-	4547783	4548799	enclosed
At1TU016290	Chr1	+	4550469	4550779	AT1G13290	Chr1	-	4550153	4551620	enclosed
At1TU016300	Chr1	+	4551228	4551661	AT1G13290	Chr1	-	4550153	4551620	convergent
At1TU016320	Chr1	+	4553586	4553924	At1TU016310	Chr1	-	4553475	4553728	convergent
AT1G13300	Chr1	+	4556892	4558708	At1TU016330	Chr1	-	4557296	4558695	enclosed
At1TU016340	Chr1	+	4563663	4563971	AT1G13320	Chr1	-	4563471	4567807	enclosed
At1TU016350	Chr1	+	4566759	4567488	AT1G13320	Chr1	-	4563471	4567807	enclosed
At1TU016360	Chr1	+	4570851	4571162	AT1G13340	Chr1	-	4569448	4571118	convergent
At1TU016370	Chr1	+	4572256	4572810	AT1G13350	Chr1	-	4572419	4576632	divergent
At1TU016380	Chr1	+	4573008	4573523	AT1G13350	Chr1	-	4572419	4576632	enclosed
At1TU016390	Chr1	+	4574968	4575897	AT1G13350	Chr1	-	4572419	4576632	enclosed
At1TU016400	Chr1	+	4576320	4578792	AT1G13360	Chr1	-	4576967	4577967	enclosed
At1TU016430	Chr1	+	4588031	4588493	AT1G13370	Chr1	-	4587780	4588613	enclosed
At1TU016440	Chr1	+	4589210	4589455	AT1G13380	Chr1	-	4589071	4590423	enclosed
At1TU016450	Chr1	+	4592777	4593551	AT1G13390	Chr1	-	4592481	4594391	enclosed
AT1G13400	Chr1	+	4597627	4598911	At1TU016480	Chr1	-	4598411	4598704	enclosed
AT1G13410	Chr1	+	4601261	4603298	At1TU016500	Chr1	-	4602538	4603172	enclosed
AT1G13420	Chr1	+	4604841	4606053	At1TU016510	Chr1	-	4605364	4605855	enclosed
At1TU016520	Chr1	+	4607970	4610617	AT1G13440	Chr1	-	4608196	4610647	divergent
At1TU016550	Chr1	+	4619957	4621535	AT1G13470	Chr1	-	4620228	4621580	divergent
At1TU016560	Chr1	+	4622953	4623227	AT1G13480	Chr1	-	4622634	4624070	enclosed
At1TU016570	Chr1	+	4624890	4625274	AT1G13490	Chr1	-	4624715	4626064	enclosed
At1TU016580	Chr1	+	4627294	4628113	AT1G13500	Chr1	-	4627789	4629169	divergent
At1TU016590	Chr1	+	4629760	4630117	AT1G13510	Chr1	-	4629203	4630821	enclosed
At1TU016600	Chr1	+	4631614	4633110	AT1G13520	Chr1	-	4631778	4633248	divergent
At1TU016610	Chr1	+	4635486	4636307	AT1G13540	Chr1	-	4635463	4636805	enclosed
At1TU016620	Chr1	+	4638631	4639310	AT1G13560	Chr1	-	4638514	4642088	enclosed
At1TU016630	Chr1	+	4645936	4646135	AT1G13580	Chr1	-	4644521	4647007	enclosed
AT1G13590	Chr1	+	4647949	4648740	At1TU016640	Chr1	-	4648455	4648797	divergent
At1TU016660	Chr1	+	4650997	4651525	AT1G13600	Chr1	-	4650787	4651469	convergent
At1TU016690	Chr1	+	4664299	4664500	AT1G13610	Chr1	-	4663831	4666031	enclosed
At1TU016700	Chr1	+	4665687	4666064	AT1G13610	Chr1	-	4663831	4666031	convergent
AT1G13620	Chr1	+	4668443	4669471	At1TU016720	Chr1	-	4668827	4669274	enclosed
At1TU016730	Chr1	+	4670833	4671290	AT1G13630	Chr1	-	4669787	4672957	enclosed
AT1G13635	Chr1	+	4674152	4676170	At1TU016740	Chr1	-	4674323	4674601	enclosed
At1TU016750	Chr1	+	4677021	4679818	AT1G13640	Chr1	-	4677027	4679812	enclosed
At1TU016760	Chr1	+	4680277	4681708	AT1G13650	Chr1	-	4680432	4682097	divergent
At1TU016770	Chr1	+	4681928	4682354	AT1G13650	Chr1	-	4680432	4682097	convergent
AT1G13670	Chr1	+	4688156	4688966	At1TU016790	Chr1	-	4687836	4689216	enclosed
At1TU016820	Chr1	+	4702846	4703344	AT1G13710	Chr1	-	4702725	4704657	enclosed
At1TU016830	Chr1	+	4703908	4704487	AT1G13710	Chr1	-	4702725	4704657	enclosed
AT1G13730	Chr1	+	4709824	4712550	At1TU016840	Chr1	-	4710501	4711625	enclosed
AT1G13730	Chr1	+	4709824	4712550	At1TU016850	Chr1	-	4712123	4712436	enclosed
At1TU016860	Chr1	+	4718747	4718980	AT1G13755	Chr1	-	4718673	4719354	enclosed
At1TU016870	Chr1	+	4720091	4720766	AT1G13760	Chr1	-	4720243	4721342	divergent
AT1G13770	Chr1	+	4721695	4724510	At1TU016880	Chr1	-	4721712	4722022	enclosed
AT1G13770	Chr1	+	4721695	4724510	At1TU016890	Chr1	-	4723029	4723417	enclosed
AT1G13780	Chr1	+	4724608	4726499	At1TU016900	Chr1	-	4724639	4724852	enclosed
AT1G13790	Chr1	+	4727438	4730425	At1TU016910	Chr1	-	4727925	4728418	enclosed
AT1G13790	Chr1	+	4727438	4730425	At1TU016920	Chr1	-	4728839	4730308	enclosed
At1TU016930	Chr1	+	4733054	4733367	AT1G13800	Chr1	-	4731056	4733707	enclosed
AT1G13810	Chr1	+	4734036	4735389	At1TU016940	Chr1	-	4734321	4734952	enclosed
AT1G13820	Chr1	+	4735547	4737808	At1TU016950	Chr1	-	4735445	4735932	convergent
AT1G13820	Chr1	+	4735547	4737808	At1TU016960	Chr1	-	4737160	4737945	divergent
At1TU016980	Chr1	+	4744206	4744556	AT1G13860	Chr1	-	4743309	4746911	enclosed
At1TU016990	Chr1	+	4746074	4746276	AT1G13860	Chr1	-	4743309	4746911	enclosed
At1TU017000	Chr1	+	4753598	4754152	AT1G13900	Chr1	-	4753145	4755580	enclosed
At1TU017010	Chr1	+	4754964	4755165	AT1G13900	Chr1	-	4753145	4755580	enclosed
AT1G13920	Chr1	+	4758188	4759754	At1TU017020	Chr1	-	4758282	4760246	divergent
At1TU017030	Chr1	+	4763929	4764278	AT1G13940	Chr1	-	4762703	4766749	enclosed
At1TU017040	Chr1	+	4766496	4767182	AT1G13940	Chr1	-	4762703	4766749	convergent
AT1G13950	Chr1	+	4773576	4774867	At1TU017080	Chr1	-	4773463	4773922	convergent
AT1G13950	Chr1	+	4773576	4774867	At1TU017090	Chr1	-	4774373	4774690	enclosed
AT1G13960	Chr1	+	4776463	4779350	At1TU017100	Chr1	-	4776451	4777020	convergent
AT1G13960	Chr1	+	4776463	4779350	At1TU017110	Chr1	-	4777398	4779514	divergent
At1TU017120	Chr1	+	4782421	4782891	AT1G13970	Chr1	-	4779523	4782542	convergent
AT1G13980	Chr1	+	4788463	4794553	At1TU017150	Chr1	-	4789445	4790003	enclosed
AT1G13980	Chr1	+	4788463	4794553	At1TU017160	Chr1	-	4790782	4791389	enclosed
AT1G13980	Chr1	+	4788463	4794553	At1TU017170	Chr1	-	4791724	4792303	enclosed
AT1G13980	Chr1	+	4788463	4794553	At1TU017180	Chr1	-	4792869	4794234	enclosed
AT1G13980	Chr1	+	4788463	4794553	At1TU017190	Chr1	-	4794463	4795015	divergent
AT1G13990	Chr1	+	4794756	4796594	At1TU017200	Chr1	-	4795494	4796548	enclosed
AT1G14000	Chr1	+	4797358	4800283	At1TU017210	Chr1	-	4797253	4797764	convergent
AT1G14000	Chr1	+	4797358	4800283	At1TU017220	Chr1	-	4798350	4798626	enclosed
AT1G14020	Chr1	+	4802720	4805375	At1TU017230	Chr1	-	4802882	4803193	enclosed
AT1G14040	Chr1	+	4810488	4814543	At1TU017240	Chr1	-	4810443	4811190	convergent
AT1G14040	Chr1	+	4810488	4814543	At1TU017250	Chr1	-	4811871	4812073	enclosed
AT1G14040	Chr1	+	4810488	4814543	At1TU017260	Chr1	-	4812482	4812896	enclosed
AT1G14040	Chr1	+	4810488	4814543	At1TU017270	Chr1	-	4813442	4813940	enclosed
At1TU017280	Chr1	+	4815706	4816263	AT1G14048	Chr1	-	4815683	4815988	convergent
AT1G14070	Chr1	+	4818548	4820150	At1TU017290	Chr1	-	4818678	4819483	enclosed
AT1G14080	Chr1	+	4822528	4824414	At1TU017310	Chr1	-	4822770	4823121	enclosed
AT1G14080	Chr1	+	4822528	4824414	At1TU017320	Chr1	-	4823534	4824180	enclosed
At1TU017330	Chr1	+	4824799	4825110	AT1G14090	Chr1	-	4824433	4827520	enclosed
At1TU017340	Chr1	+	4825927	4826137	AT1G14090	Chr1	-	4824433	4827520	enclosed
AT1G14100	Chr1	+	4827961	4829587	At1TU017350	Chr1	-	4829282	4829560	enclosed
At1TU017370	Chr1	+	4833311	4834832	AT1G14120	Chr1	-	4833518	4835089	divergent
At1TU017380	Chr1	+	4835879	4837459	AT1G14130	Chr1	-	4835724	4837616	enclosed
At1TU017390	Chr1	+	4838027	4838836	AT1G14140	Chr1	-	4837927	4839633	enclosed
At1TU017400	Chr1	+	4843876	4844327	AT1G14170	Chr1	-	4843234	4845847	enclosed
At1TU017410	Chr1	+	4844869	4845083	AT1G14170	Chr1	-	4843234	4845847	enclosed
At1TU017420	Chr1	+	4845637	4845844	AT1G14170	Chr1	-	4843234	4845847	enclosed
AT1G14180	Chr1	+	4847162	4849205	At1TU017430	Chr1	-	4848356	4849003	enclosed
AT1G14185	Chr1	+	4850274	4852096	At1TU017440	Chr1	-	4851357	4851986	enclosed
At1TU017450	Chr1	+	4858804	4859079	AT1G14220	Chr1	-	4858642	4859601	enclosed
AT1G14240	Chr1	+	4865121	4867997	At1TU017470	Chr1	-	4867362	4867703	enclosed
AT1G14250	Chr1	+	4868452	4871488	At1TU017480	Chr1	-	4868666	4869246	enclosed
AT1G14250	Chr1	+	4868452	4871488	At1TU017490	Chr1	-	4870836	4871452	enclosed
At1TU017500	Chr1	+	4881731	4881931	AT1G14290	Chr1	-	4880051	4881964	enclosed
At1TU017510	Chr1	+	4882658	4883399	AT1G14300	Chr1	-	4882376	4884791	enclosed
AT1G14310	Chr1	+	4885044	4886793	At1TU017520	Chr1	-	4886363	4886667	enclosed
AT1G14340	Chr1	+	4897346	4898961	At1TU017540	Chr1	-	4898111	4898496	enclosed
AT1G14345	Chr1	+	4899145	4899979	At1TU017550	Chr1	-	4899250	4899968	enclosed
At1TU017560	Chr1	+	4902918	4903476	At1TU017570	Chr1	-	4902988	4903303	enclosed
AT1G14350	Chr1	+	4907953	4911080	At1TU017580	Chr1	-	4909601	4909847	enclosed
AT1G14350	Chr1	+	4907953	4911080	At1TU017590	Chr1	-	4910310	4910666	enclosed
At1TU017610	Chr1	+	4920323	4920759	AT1G14380	Chr1	-	4918010	4921535	enclosed
AT1G14390	Chr1	+	4924277	4926794	At1TU017630	Chr1	-	4924537	4924843	enclosed
AT1G14390	Chr1	+	4924277	4926794	At1TU017640	Chr1	-	4925347	4925877	enclosed
At1TU017650	Chr1	+	4927122	4928608	AT1G14400	Chr1	-	4927011	4928533	enclosed
At1TU017660	Chr1	+	4929160	4929382	AT1G14410	Chr1	-	4929123	4930904	enclosed
At1TU017670	Chr1	+	4930666	4931241	AT1G14410	Chr1	-	4929123	4930904	convergent
At1TU017680	Chr1	+	4932318	4933334	AT1G14420	Chr1	-	4931566	4933515	enclosed
AT1G14430	Chr1	+	4934120	4936100	At1TU017690	Chr1	-	4934174	4936192	divergent
At1TU017700	Chr1	+	4938623	4940104	AT1G14440	Chr1	-	4938878	4940695	divergent
At1TU017710	Chr1	+	4940684	4941148	AT1G14440	Chr1	-	4938878	4940695	convergent
At1TU017730	Chr1	+	4946658	4946959	AT1G14450	Chr1	-	4946218	4947576	enclosed
At1TU017740	Chr1	+	4947408	4948743	AT1G14455	Chr1	-	4947819	4948400	enclosed
At1TU017750	Chr1	+	4949475	4949760	AT1G14460	Chr1	-	4948748	4952927	enclosed
At1TU017760	Chr1	+	4950347	4950812	AT1G14460	Chr1	-	4948748	4952927	enclosed
AT1G14470	Chr1	+	4954080	4955702	At1TU017780	Chr1	-	4955104	4955987	divergent
AT1G14500	Chr1	+	4960375	4961780	At1TU017790	Chr1	-	4960525	4960942	enclosed
At1TU017800	Chr1	+	4963977	4964426	AT1G14510	Chr1	-	4961886	4964428	enclosed
At1TU017820	Chr1	+	4967845	4968817	AT1G14520	Chr1	-	4968142	4970007	divergent
At1TU017830	Chr1	+	4969114	4969811	AT1G14520	Chr1	-	4968142	4970007	enclosed
At1TU017840	Chr1	+	4971196	4971460	AT1G14530	Chr1	-	4971157	4973726	enclosed
At1TU017850	Chr1	+	4973503	4973878	AT1G14530	Chr1	-	4971157	4973726	convergent
At1TU017860	Chr1	+	4975255	4975523	AT1G14540	Chr1	-	4974067	4975705	enclosed
AT1G14550	Chr1	+	4979028	4980324	At1TU017870	Chr1	-	4979926	4980177	enclosed
AT1G14560	Chr1	+	4980672	4983284	At1TU017880	Chr1	-	4982449	4983141	enclosed
AT1G14570	Chr1	+	4983535	4987375	At1TU017890	Chr1	-	4984419	4985121	enclosed
AT1G14570	Chr1	+	4983535	4987375	At1TU017900	Chr1	-	4986237	4987346	enclosed
AT1G14580	Chr1	+	4989562	4992721	At1TU017920	Chr1	-	4990088	4990685	enclosed
At1TU017940	Chr1	+	4994496	4994874	At1TU017950	Chr1	-	4994638	4994874	enclosed
At1TU017970	Chr1	+	4996757	4997068	At1TU017980	Chr1	-	4996866	4997187	divergent
At1TU018000	Chr1	+	5003275	5003605	AT1G14600	Chr1	-	5001011	5003370	convergent
At1TU018010	Chr1	+	5008015	5009877	AT1G14610	Chr1	-	5008244	5014533	divergent
At1TU018020	Chr1	+	5010437	5010682	AT1G14610	Chr1	-	5008244	5014533	enclosed
At1TU018030	Chr1	+	5011267	5011725	AT1G14610	Chr1	-	5008244	5014533	enclosed
At1TU018040	Chr1	+	5012388	5012756	AT1G14610	Chr1	-	5008244	5014533	enclosed
At1TU018050	Chr1	+	5013388	5013662	AT1G14610	Chr1	-	5008244	5014533	enclosed
At1TU018060	Chr1	+	5014836	5015075	AT1G14620	Chr1	-	5014753	5016604	enclosed
AT1G14630	Chr1	+	5019955	5021537	At1TU018070	Chr1	-	5020337	5020679	enclosed
AT1G14630	Chr1	+	5019955	5021537	At1TU018080	Chr1	-	5021192	5021402	enclosed
AT1G14640	Chr1	+	5023656	5025955	At1TU018090	Chr1	-	5023361	5023854	convergent
AT1G14640	Chr1	+	5023656	5025955	At1TU018100	Chr1	-	5025105	5026134	divergent
At1TU018110	Chr1	+	5033014	5033330	AT1G14660	Chr1	-	5031950	5036477	enclosed
AT1G14670	Chr1	+	5037612	5040528	At1TU018130	Chr1	-	5038168	5038565	enclosed
AT1G14670	Chr1	+	5037612	5040528	At1TU018140	Chr1	-	5038807	5040426	enclosed
AT1G14680	Chr1	+	5040861	5041733	At1TU018150	Chr1	-	5040968	5042080	divergent
AT1G14685	Chr1	+	5042588	5044294	At1TU018160	Chr1	-	5042434	5044803	divergent
At1TU018180	Chr1	+	5045833	5046230	AT1G14686	Chr1	-	5045781	5046800	enclosed
AT1G14687	Chr1	+	5047803	5048612	At1TU018190	Chr1	-	5047252	5048848	enclosed
At1TU018200	Chr1	+	5050145	5050558	AT1G14688	Chr1	-	5049526	5050983	enclosed
At1TU018220	Chr1	+	5051912	5053815	AT1G14690	Chr1	-	5051760	5055204	enclosed
At1TU018230	Chr1	+	5054114	5054565	AT1G14690	Chr1	-	5051760	5055204	enclosed
At1TU018250	Chr1	+	5061764	5063100	AT1G14710	Chr1	-	5061866	5065102	divergent
At1TU018260	Chr1	+	5063861	5064694	AT1G14710	Chr1	-	5061866	5065102	enclosed
At1TU018270	Chr1	+	5066416	5068153	AT1G14720	Chr1	-	5066636	5068645	divergent
At1TU018280	Chr1	+	5080134	5080336	AT1G14750	Chr1	-	5079671	5082423	enclosed
At1TU018290	Chr1	+	5080941	5081186	AT1G14750	Chr1	-	5079671	5082423	enclosed
At1TU018300	Chr1	+	5081513	5082578	AT1G14750	Chr1	-	5079671	5082423	convergent
At1TU018310	Chr1	+	5084503	5085414	AT1G14760	Chr1	-	5084352	5085213	convergent
At1TU018330	Chr1	+	5086642	5087713	AT1G14770	Chr1	-	5086630	5088626	enclosed
AT1G14780	Chr1	+	5090990	5094152	At1TU018350	Chr1	-	5091027	5091233	enclosed
At1TU018360	Chr1	+	5097615	5098210	AT1G14790	Chr1	-	5093961	5098032	convergent
AT1G14800	Chr1	+	5099572	5102558	At1TU018370	Chr1	-	5100099	5100928	enclosed
At1TU018380	Chr1	+	5103397	5104783	AT1G14810	Chr1	-	5102424	5104695	convergent
At1TU018390	Chr1	+	5105119	5105390	AT1G14820	Chr1	-	5105114	5106954	enclosed
At1TU018400	Chr1	+	5106270	5106543	AT1G14820	Chr1	-	5105114	5106954	enclosed
At1TU018410	Chr1	+	5107404	5108518	AT1G14830	Chr1	-	5107421	5111670	divergent
At1TU018420	Chr1	+	5109351	5109647	AT1G14830	Chr1	-	5107421	5111670	enclosed
At1TU018430	Chr1	+	5112247	5112997	AT1G14840	Chr1	-	5111955	5115497	enclosed
At1TU018440	Chr1	+	5116789	5117368	AT1G14850	Chr1	-	5116696	5123259	enclosed
At1TU018450	Chr1	+	5120001	5120632	AT1G14850	Chr1	-	5116696	5123259	enclosed
At1TU018460	Chr1	+	5122613	5122864	AT1G14850	Chr1	-	5116696	5123259	enclosed
AT1G14860	Chr1	+	5124742	5126151	At1TU018470	Chr1	-	5124992	5126434	divergent
At1TU018520	Chr1	+	5141447	5141939	AT1G14910	Chr1	-	5139712	5143689	enclosed
At1TU018530	Chr1	+	5142467	5142850	AT1G14910	Chr1	-	5139712	5143689	enclosed
At1TU018540	Chr1	+	5143148	5143944	AT1G14910	Chr1	-	5139712	5143689	convergent
At1TU018570	Chr1	+	5146657	5147266	At1TU018580	Chr1	-	5147024	5147227	enclosed
At1TU018600	Chr1	+	5154563	5155580	AT1G14940	Chr1	-	5154544	5155564	convergent
At1TU018610	Chr1	+	5157589	5158271	AT1G14950	Chr1	-	5157336	5158269	convergent
At1TU018620	Chr1	+	5158761	5160306	AT1G14960	Chr1	-	5159199	5160083	enclosed
At1TU018630	Chr1	+	5164301	5165249	AT1G14970	Chr1	-	5161949	5164917	convergent
At1TU018640	Chr1	+	5165582	5166000	AT1G14980	Chr1	-	5165628	5166745	divergent
At1TU018650	Chr1	+	5166492	5167103	AT1G14980	Chr1	-	5165628	5166745	convergent
AT1G15010	Chr1	+	5171207	5171742	At1TU018660	Chr1	-	5170801	5172075	enclosed
At1TU018670	Chr1	+	5173244	5173853	AT1G15020	Chr1	-	5173125	5176223	enclosed
At1TU018680	Chr1	+	5175655	5176262	AT1G15020	Chr1	-	5173125	5176223	convergent
At1TU018690	Chr1	+	5185276	5186220	AT1G15060	Chr1	-	5183607	5186974	enclosed
At1TU018700	Chr1	+	5186600	5187134	AT1G15060	Chr1	-	5183607	5186974	convergent
At1TU018720	Chr1	+	5193320	5194239	AT1G15100	Chr1	-	5193426	5194203	enclosed
AT1G15110	Chr1	+	5199018	5202175	At1TU018740	Chr1	-	5200931	5202126	enclosed
At1TU018750	Chr1	+	5210281	5211010	AT1G15140	Chr1	-	5210245	5212349	enclosed
At1TU018760	Chr1	+	5211554	5212335	AT1G15140	Chr1	-	5210245	5212349	enclosed
AT1G15150	Chr1	+	5212615	5214858	At1TU018770	Chr1	-	5213998	5214409	enclosed
AT1G15160	Chr1	+	5215475	5217545	At1TU018780	Chr1	-	5214974	5216335	convergent
At1TU018790	Chr1	+	5218062	5218264	AT1G15165	Chr1	-	5217719	5220113	enclosed
At1TU018800	Chr1	+	5235040	5235583	AT1G15210	Chr1	-	5231348	5236573	enclosed
AT1G15240	Chr1	+	5243450	5248604	At1TU018810	Chr1	-	5245286	5245821	enclosed
At1TU018820	Chr1	+	5261616	5262081	AT1G15290	Chr1	-	5257046	5264942	enclosed
At1TU018830	Chr1	+	5263262	5263614	AT1G15290	Chr1	-	5257046	5264942	enclosed
At1TU018840	Chr1	+	5264480	5264766	AT1G15290	Chr1	-	5257046	5264942	enclosed
At1TU018850	Chr1	+	5265800	5267664	AT1G15300	Chr1	-	5265726	5268943	enclosed
At1TU018860	Chr1	+	5269075	5269430	AT1G15310	Chr1	-	5269019	5272058	enclosed
At1TU018870	Chr1	+	5271304	5271597	AT1G15310	Chr1	-	5269019	5272058	enclosed
AT1G15360	Chr1	+	5283538	5284673	At1TU018880	Chr1	-	5283732	5284808	divergent
AT1G15370	Chr1	+	5287047	5288577	At1TU018890	Chr1	-	5286901	5287137	convergent
AT1G15370	Chr1	+	5287047	5288577	At1TU018900	Chr1	-	5287695	5288508	enclosed
At1TU018930	Chr1	+	5309835	5310643	AT1G15460	Chr1	-	5310001	5314094	divergent
At1TU018940	Chr1	+	5311211	5311524	AT1G15460	Chr1	-	5310001	5314094	enclosed
AT1G15470	Chr1	+	5315507	5317863	At1TU018950	Chr1	-	5315321	5315568	convergent
AT1G15470	Chr1	+	5315507	5317863	At1TU018960	Chr1	-	5317108	5317723	enclosed
At1TU018970	Chr1	+	5321958	5322526	AT1G15490	Chr1	-	5320615	5323895	enclosed
At1TU018980	Chr1	+	5323129	5323900	AT1G15490	Chr1	-	5320615	5323895	convergent
AT1G15500	Chr1	+	5326290	5328874	At1TU018990	Chr1	-	5326211	5327013	convergent
AT1G15500	Chr1	+	5326290	5328874	At1TU019000	Chr1	-	5327514	5328786	enclosed
AT1G15510	Chr1	+	5329111	5331711	At1TU019010	Chr1	-	5329422	5329767	enclosed
At1TU019020	Chr1	+	5336074	5336715	AT1G15520	Chr1	-	5331858	5338326	enclosed
At1TU019030	Chr1	+	5337128	5337369	AT1G15520	Chr1	-	5331858	5338326	enclosed
At1TU019040	Chr1	+	5337893	5338129	AT1G15520	Chr1	-	5331858	5338326	enclosed
At1TU019050	Chr1	+	5339575	5341274	AT1G15530	Chr1	-	5339961	5341931	divergent
At1TU019060	Chr1	+	5341474	5342065	AT1G15530	Chr1	-	5339961	5341931	convergent
AT1G15540	Chr1	+	5342587	5343705	At1TU019070	Chr1	-	5342583	5342784	convergent
AT1G15540	Chr1	+	5342587	5343705	At1TU019080	Chr1	-	5343136	5343592	enclosed
At1TU019090	Chr1	+	5345426	5346536	AT1G15550	Chr1	-	5344478	5346166	convergent
At1TU019110	Chr1	+	5352713	5352950	AT1G15560	Chr1	-	5352655	5354314	enclosed
At1TU019120	Chr1	+	5354109	5354315	AT1G15560	Chr1	-	5352655	5354314	convergent
AT1G15590	Chr1	+	5367297	5368663	At1TU019150	Chr1	-	5368359	5368604	enclosed
At1TU019170	Chr1	+	5372292	5372699	At1TU019160	Chr1	-	5371786	5372388	convergent
AT1G15620	Chr1	+	5373504	5374575	At1TU019180	Chr1	-	5373450	5373691	convergent
AT1G15620	Chr1	+	5373504	5374575	At1TU019190	Chr1	-	5373880	5374333	enclosed
AT1G15640	Chr1	+	5378886	5380139	At1TU019220	Chr1	-	5378942	5379224	enclosed
AT1G15660	Chr1	+	5381170	5385254	At1TU019230	Chr1	-	5382698	5383376	enclosed
AT1G15660	Chr1	+	5381170	5385254	At1TU019240	Chr1	-	5384007	5385068	enclosed
AT1G15670	Chr1	+	5389952	5391490	At1TU019260	Chr1	-	5389209	5391622	enclosed
AT1G15680	Chr1	+	5393407	5394639	At1TU019280	Chr1	-	5393527	5394628	enclosed
AT1G15710	Chr1	+	5404358	5405686	At1TU019310	Chr1	-	5404835	5405536	enclosed
AT1G15760	Chr1	+	5425714	5426322	At1TU019350	Chr1	-	5425382	5426169	convergent
At1TU019360	Chr1	+	5430516	5433111	AT1G15780	Chr1	-	5430183	5436412	enclosed
At1TU019370	Chr1	+	5433627	5435054	AT1G15780	Chr1	-	5430183	5436412	enclosed
At1TU019380	Chr1	+	5438230	5438533	AT1G15790	Chr1	-	5438253	5440087	divergent
At1TU019400	Chr1	+	5441191	5441783	AT1G15800	Chr1	-	5441082	5443684	enclosed
AT1G15860	Chr1	+	5454785	5457022	At1TU019410	Chr1	-	5456312	5456949	enclosed
AT1G15910	Chr1	+	5465336	5469125	At1TU019420	Chr1	-	5465956	5467003	enclosed
AT1G15910	Chr1	+	5465336	5469125	At1TU019430	Chr1	-	5467566	5469722	divergent
AT1G15920	Chr1	+	5469389	5471149	At1TU019440	Chr1	-	5470067	5470596	enclosed
AT1G15930	Chr1	+	5471400	5473014	At1TU019450	Chr1	-	5472038	5472789	enclosed
AT1G15950	Chr1	+	5478754	5482165	At1TU019460	Chr1	-	5475373	5479269	convergent
AT1G15950	Chr1	+	5478754	5482165	At1TU019470	Chr1	-	5479660	5480469	enclosed
At1TU019480	Chr1	+	5483675	5484083	AT1G15960	Chr1	-	5481665	5485082	enclosed
At1TU019490	Chr1	+	5486372	5487127	AT1G15970	Chr1	-	5486319	5488868	enclosed
At1TU019500	Chr1	+	5493707	5493918	AT1G15990	Chr1	-	5491304	5493772	convergent
AT1G16040	Chr1	+	5504735	5506611	At1TU019510	Chr1	-	5506081	5506537	enclosed
AT1G16060	Chr1	+	5508543	5511735	At1TU019520	Chr1	-	5508493	5508957	convergent
AT1G16060	Chr1	+	5508543	5511735	At1TU019530	Chr1	-	5510231	5510443	enclosed
At1TU019540	Chr1	+	5512584	5513092	AT1G16070	Chr1	-	5511874	5513896	enclosed
AT1G16090	Chr1	+	5516259	5517822	At1TU019550	Chr1	-	5514176	5516783	convergent
AT1G16090	Chr1	+	5516259	5517822	At1TU019560	Chr1	-	5517297	5517678	enclosed
AT1G16110	Chr1	+	5518373	5520891	At1TU019570	Chr1	-	5518794	5519897	enclosed
AT1G16110	Chr1	+	5518373	5520891	At1TU019580	Chr1	-	5520383	5520950	divergent
AT1G16120	Chr1	+	5522639	5524983	At1TU019600	Chr1	-	5524476	5524953	enclosed
AT1G16130	Chr1	+	5525491	5528212	At1TU019610	Chr1	-	5525479	5526540	convergent
AT1G16130	Chr1	+	5525491	5528212	At1TU019620	Chr1	-	5527027	5528067	enclosed
AT1G16140	Chr1	+	5528965	5531375	At1TU019630	Chr1	-	5529113	5529566	enclosed
AT1G16140	Chr1	+	5528965	5531375	At1TU019640	Chr1	-	5530242	5531211	enclosed
AT1G16150	Chr1	+	5532415	5534877	At1TU019650	Chr1	-	5532668	5534869	enclosed
AT1G16160	Chr1	+	5535973	5538269	At1TU019660	Chr1	-	5535999	5536670	enclosed
At1TU019670	Chr1	+	5538923	5539298	AT1G16170	Chr1	-	5538732	5539821	enclosed
AT1G16180	Chr1	+	5540427	5542902	At1TU019680	Chr1	-	5542416	5542645	enclosed
AT1G16190	Chr1	+	5543152	5546103	At1TU019690	Chr1	-	5544355	5544880	enclosed
AT1G16220	Chr1	+	5548653	5550553	At1TU019700	Chr1	-	5549323	5549594	enclosed
AT1G16220	Chr1	+	5548653	5550553	At1TU019710	Chr1	-	5550144	5550881	divergent
At1TU019720	Chr1	+	5551474	5551784	AT1G16225	Chr1	-	5551041	5552097	enclosed
AT1G16250	Chr1	+	5556989	5559520	At1TU019740	Chr1	-	5558113	5558317	enclosed
AT1G16270	Chr1	+	5563087	5568368	At1TU019760	Chr1	-	5563603	5563912	enclosed
AT1G16270	Chr1	+	5563087	5568368	At1TU019770	Chr1	-	5564936	5566536	enclosed
At1TU019780	Chr1	+	5573067	5573556	AT1G16290	Chr1	-	5570753	5573538	convergent
AT1G16300	Chr1	+	5574310	5577622	At1TU019790	Chr1	-	5574386	5574628	enclosed
AT1G16300	Chr1	+	5574310	5577622	At1TU019800	Chr1	-	5576591	5576865	enclosed
AT1G16320	Chr1	+	5580855	5582143	At1TU019810	Chr1	-	5581164	5582370	divergent
AT1G16370	Chr1	+	5596694	5598447	At1TU019830	Chr1	-	5597570	5597790	enclosed
AT1G16390	Chr1	+	5602873	5604663	At1TU019840	Chr1	-	5603461	5603712	enclosed
AT1G16390	Chr1	+	5602873	5604663	At1TU019850	Chr1	-	5604057	5604664	divergent
AT1G16400	Chr1	+	5605159	5607473	At1TU019860	Chr1	-	5605583	5606613	enclosed
AT1G16410	Chr1	+	5608807	5610382	At1TU019870	Chr1	-	5608663	5610560	convergent
AT1G16410	Chr1	+	5608807	5610382	At1TU019880	Chr1	-	5610729	5611461	divergent
At1TU019890	Chr1	+	5612805	5613005	AT1G16420	Chr1	-	5612150	5613867	enclosed
At1TU019900	Chr1	+	5613523	5614066	AT1G16420	Chr1	-	5612150	5613867	convergent
AT1G16430	Chr1	+	5614619	5615510	At1TU019910	Chr1	-	5614626	5614935	enclosed
AT1G16440	Chr1	+	5615815	5617672	At1TU019920	Chr1	-	5616846	5617485	enclosed
At1TU019930	Chr1	+	5621705	5622058	AT1G16460	Chr1	-	5619582	5622663	enclosed
AT1G16470	Chr1	+	5622838	5625643	At1TU019940	Chr1	-	5623564	5623776	enclosed
At1TU019950	Chr1	+	5627097	5627644	AT1G16480	Chr1	-	5625699	5628656	enclosed
AT1G16500	Chr1	+	5639032	5640173	At1TU019990	Chr1	-	5638978	5640229	enclosed
At1TU020020	Chr1	+	5644660	5645398	AT1G16510	Chr1	-	5644572	5645443	enclosed
At1TU020040	Chr1	+	5651656	5651950	AT1G16530	Chr1	-	5651370	5652883	enclosed
At1TU020050	Chr1	+	5653978	5654347	At1TU020060	Chr1	-	5654125	5654528	divergent
AT1G16540	Chr1	+	5659415	5665449	At1TU020070	Chr1	-	5659391	5659709	convergent
AT1G16540	Chr1	+	5659415	5665449	At1TU020080	Chr1	-	5660455	5661024	enclosed
AT1G16540	Chr1	+	5659415	5665449	At1TU020090	Chr1	-	5661851	5662051	enclosed
AT1G16540	Chr1	+	5659415	5665449	At1TU020100	Chr1	-	5663746	5664030	enclosed
AT1G16540	Chr1	+	5659415	5665449	At1TU020110	Chr1	-	5664570	5665111	enclosed
AT1G16550	Chr1	+	5665907	5668314	At1TU020120	Chr1	-	5665517	5666896	convergent
AT1G16560	Chr1	+	5668413	5670708	At1TU020130	Chr1	-	5667947	5668596	convergent
At1TU020140	Chr1	+	5673344	5673620	AT1G16570	Chr1	-	5670577	5673600	convergent
AT1G16590	Chr1	+	5673795	5675131	At1TU020150	Chr1	-	5674151	5674870	enclosed
At1TU020160	Chr1	+	5675495	5675987	AT1G16610	Chr1	-	5675848	5678852	divergent
At1TU020170	Chr1	+	5677046	5677780	AT1G16610	Chr1	-	5675848	5678852	enclosed
At1TU020180	Chr1	+	5678662	5678948	AT1G16610	Chr1	-	5675848	5678852	convergent
At1TU020190	Chr1	+	5682389	5683941	AT1G16630	Chr1	-	5682118	5684867	enclosed
AT1G16650	Chr1	+	5687943	5691198	At1TU020210	Chr1	-	5689442	5689794	enclosed
AT1G16660	Chr1	+	5692024	5696458	At1TU020220	Chr1	-	5693979	5694405	enclosed
AT1G16660	Chr1	+	5692024	5696458	At1TU020230	Chr1	-	5694860	5695139	enclosed
AT1G16670	Chr1	+	5697324	5699769	At1TU020250	Chr1	-	5698673	5699457	enclosed
AT1G16680	Chr1	+	5702753	5705838	At1TU020270	Chr1	-	5703851	5704126	enclosed
AT1G16680	Chr1	+	5702753	5705838	At1TU020280	Chr1	-	5704463	5705710	enclosed
AT1G16690	Chr1	+	5705969	5709533	At1TU020290	Chr1	-	5708658	5709044	enclosed
AT1G16700	Chr1	+	5709725	5711902	At1TU020300	Chr1	-	5710513	5710719	enclosed
AT1G16700	Chr1	+	5709725	5711902	At1TU020310	Chr1	-	5711224	5711872	enclosed
AT1G16710	Chr1	+	5714219	5722614	At1TU020320	Chr1	-	5714650	5715037	enclosed
AT1G16710	Chr1	+	5714219	5722614	At1TU020330	Chr1	-	5715767	5715998	enclosed
AT1G16710	Chr1	+	5714219	5722614	At1TU020340	Chr1	-	5717043	5717358	enclosed
AT1G16710	Chr1	+	5714219	5722614	At1TU020350	Chr1	-	5718293	5718826	enclosed
AT1G16710	Chr1	+	5714219	5722614	At1TU020360	Chr1	-	5721401	5722283	enclosed
AT1G16720	Chr1	+	5723088	5726478	At1TU020370	Chr1	-	5723184	5724176	enclosed
AT1G16720	Chr1	+	5723088	5726478	At1TU020380	Chr1	-	5724695	5725406	enclosed
At1TU020400	Chr1	+	5739547	5740358	AT1G16780	Chr1	-	5739299	5744214	enclosed
At1TU020410	Chr1	+	5741561	5742132	AT1G16780	Chr1	-	5739299	5744214	enclosed
AT1G16790	Chr1	+	5744553	5745209	At1TU020420	Chr1	-	5744187	5745085	convergent
At1TU020430	Chr1	+	5749551	5749867	AT1G16800	Chr1	-	5745523	5755263	enclosed
At1TU020440	Chr1	+	5750674	5751275	AT1G16800	Chr1	-	5745523	5755263	enclosed
At1TU020450	Chr1	+	5751802	5752120	AT1G16800	Chr1	-	5745523	5755263	enclosed
At1TU020460	Chr1	+	5753704	5754280	AT1G16800	Chr1	-	5745523	5755263	enclosed
AT1G16825	Chr1	+	5758855	5760501	At1TU020470	Chr1	-	5759507	5759783	enclosed
At1TU020480	Chr1	+	5763664	5764139	AT1G16840	Chr1	-	5762713	5764034	convergent
At1TU020490	Chr1	+	5764527	5765835	AT1G16850	Chr1	-	5764807	5765651	enclosed
AT1G16860	Chr1	+	5767300	5770602	At1TU020500	Chr1	-	5767298	5767642	convergent
AT1G16858	Chr1	+	5767300	5770602	At1TU020510	Chr1	-	5768967	5769281	enclosed
AT1G16880	Chr1	+	5773678	5775504	At1TU020520	Chr1	-	5774363	5774615	enclosed
At1TU020530	Chr1	+	5779069	5779836	AT1G16900	Chr1	-	5779021	5782433	enclosed
At1TU020540	Chr1	+	5782692	5783719	AT1G16905	Chr1	-	5782455	5783840	enclosed
At1TU020550	Chr1	+	5786806	5787080	AT1G16916	Chr1	-	5786560	5787112	enclosed
At1TU020560	Chr1	+	5787579	5787815	AT1G16920	Chr1	-	5787330	5789249	enclosed
At1TU020570	Chr1	+	5788920	5789229	AT1G16920	Chr1	-	5787330	5789249	enclosed
AT1G16930	Chr1	+	5789987	5791534	At1TU020580	Chr1	-	5791156	5791467	enclosed
AT1G16940	Chr1	+	5791983	5793491	At1TU020590	Chr1	-	5792955	5793268	enclosed
At1TU020620	Chr1	+	5803636	5803837	AT1G16970	Chr1	-	5800767	5805799	enclosed
At1TU020630	Chr1	+	5805025	5805369	AT1G16970	Chr1	-	5800767	5805799	enclosed
AT1G16980	Chr1	+	5807311	5811488	At1TU020640	Chr1	-	5807319	5807569	enclosed
AT1G17000	Chr1	+	5812728	5816662	At1TU020650	Chr1	-	5812734	5812944	enclosed
AT1G17010	Chr1	+	5817567	5819352	At1TU020660	Chr1	-	5818617	5819184	enclosed
AT1G17020	Chr1	+	5820206	5822013	At1TU020670	Chr1	-	5819991	5821873	convergent
AT1G17030	Chr1	+	5822368	5824455	At1TU020680	Chr1	-	5822505	5824301	enclosed
AT1G17040	Chr1	+	5824848	5828233	At1TU020690	Chr1	-	5827917	5828267	divergent
AT1G17050	Chr1	+	5829080	5831343	At1TU020710	Chr1	-	5829850	5831393	divergent
At1TU020720	Chr1	+	5833088	5833471	AT1G17060	Chr1	-	5832097	5835456	enclosed
At1TU020730	Chr1	+	5835072	5835590	AT1G17060	Chr1	-	5832097	5835456	convergent
At1TU020740	Chr1	+	5848281	5849141	AT1G17110	Chr1	-	5845660	5850934	enclosed
AT1G17120	Chr1	+	5851953	5853955	At1TU020750	Chr1	-	5851585	5853502	convergent
At1TU020760	Chr1	+	5860147	5860855	AT1G17145	Chr1	-	5860119	5862682	enclosed
At1TU020770	Chr1	+	5863741	5864011	AT1G17147	Chr1	-	5863431	5864009	convergent
AT1G17150	Chr1	+	5865707	5867495	At1TU020780	Chr1	-	5866211	5866449	enclosed
AT1G17160	Chr1	+	5867635	5869356	At1TU020790	Chr1	-	5867874	5868586	enclosed
AT1G17170	Chr1	+	5869846	5870840	At1TU020800	Chr1	-	5869496	5870700	convergent
AT1G17180	Chr1	+	5872145	5873086	At1TU020810	Chr1	-	5872197	5872945	enclosed
AT1G17190	Chr1	+	5875350	5876545	At1TU020820	Chr1	-	5876065	5876403	enclosed
AT1G17220	Chr1	+	5885083	5890470	At1TU020830	Chr1	-	5889733	5890776	divergent
AT1G17230	Chr1	+	5891324	5895075	At1TU020840	Chr1	-	5891254	5892752	convergent
AT1G17230	Chr1	+	5891324	5895075	At1TU020850	Chr1	-	5893233	5894884	enclosed
At1TU020860	Chr1	+	5897737	5898180	AT1G17240	Chr1	-	5896416	5898717	enclosed
AT1G17260	Chr1	+	5904058	5908898	At1TU020870	Chr1	-	5904689	5904964	enclosed
AT1G17260	Chr1	+	5904058	5908898	At1TU020880	Chr1	-	5906531	5907356	enclosed
AT1G17260	Chr1	+	5904058	5908898	At1TU020890	Chr1	-	5908471	5908706	enclosed
At1TU020900	Chr1	+	5910372	5910720	AT1G17270	Chr1	-	5909249	5911693	enclosed
AT1G17275	Chr1	+	5912053	5915313	At1TU020910	Chr1	-	5911983	5912940	convergent
At1TU020920	Chr1	+	5915830	5916153	AT1G17277	Chr1	-	5915644	5916212	enclosed
At1TU020930	Chr1	+	5917075	5917771	AT1G17280	Chr1	-	5916901	5920040	enclosed
At1TU020940	Chr1	+	5920009	5920277	AT1G17280	Chr1	-	5916901	5920040	convergent
AT1G17290	Chr1	+	5922630	5926400	At1TU020960	Chr1	-	5923594	5924407	enclosed
AT1G17290	Chr1	+	5922630	5926400	At1TU020970	Chr1	-	5924864	5926207	enclosed
AT1G17330	Chr1	+	5929909	5931831	At1TU020980	Chr1	-	5929853	5930171	convergent
AT1G17330	Chr1	+	5929909	5931831	At1TU020990	Chr1	-	5931275	5931546	enclosed
AT1G17340	Chr1	+	5933870	5938761	At1TU021000	Chr1	-	5934705	5935377	enclosed
AT1G17340	Chr1	+	5933870	5938761	At1TU021010	Chr1	-	5935942	5936541	enclosed
AT1G17340	Chr1	+	5933870	5938761	At1TU021020	Chr1	-	5938389	5938967	divergent
AT1G17350	Chr1	+	5941784	5944463	At1TU021030	Chr1	-	5943626	5944362	enclosed
AT1G17360	Chr1	+	5946764	5951473	At1TU021060	Chr1	-	5948040	5948278	enclosed
AT1G17360	Chr1	+	5946764	5951473	At1TU021070	Chr1	-	5949383	5950480	enclosed
At1TU021080	Chr1	+	5954740	5954939	AT1G17370	Chr1	-	5951542	5955037	enclosed
At1TU021100	Chr1	+	5959057	5959668	AT1G17390	Chr1	-	5958628	5959651	convergent
At1TU021120	Chr1	+	5961275	5961870	AT1G17400	Chr1	-	5960481	5962481	enclosed
At1TU021170	Chr1	+	5968630	5969540	AT1G17410	Chr1	-	5968534	5969995	enclosed
AT1G17420	Chr1	+	5977411	5981480	At1TU021220	Chr1	-	5977334	5978204	convergent
AT1G17420	Chr1	+	5977411	5981480	At1TU021230	Chr1	-	5979853	5981913	divergent
At1TU021240	Chr1	+	5987182	5988026	AT1G17440	Chr1	-	5984161	5987771	convergent
At1TU021250	Chr1	+	5988935	5989384	AT1G17450	Chr1	-	5988280	5996785	enclosed
At1TU021260	Chr1	+	5990310	5990559	AT1G17450	Chr1	-	5988280	5996785	enclosed
At1TU021270	Chr1	+	5994005	5994779	AT1G17450	Chr1	-	5988280	5996785	enclosed
At1TU021280	Chr1	+	5996099	5996490	AT1G17450	Chr1	-	5988280	5996785	enclosed
AT1G17460	Chr1	+	5998814	6002716	At1TU021290	Chr1	-	6001534	6001735	enclosed
AT1G17460	Chr1	+	5998814	6002716	At1TU021300	Chr1	-	6002398	6002997	divergent
AT1G17470	Chr1	+	6002959	6006405	At1TU021310	Chr1	-	6005025	6005330	enclosed
AT1G17490	Chr1	+	6008589	6009420	At1TU021320	Chr1	-	6008310	6009124	convergent
At1TU021330	Chr1	+	6010682	6012000	AT1G17495	Chr1	-	6009570	6013742	enclosed
At1TU021340	Chr1	+	6012544	6013083	AT1G17495	Chr1	-	6009570	6013742	enclosed
AT1G17500	Chr1	+	6018757	6023503	At1TU021400	Chr1	-	6020852	6021870	enclosed
At1TU021410	Chr1	+	6024707	6025697	AT1G17520	Chr1	-	6024636	6027385	enclosed
AT1G17550	Chr1	+	6034362	6037289	At1TU021420	Chr1	-	6034256	6035390	convergent
AT1G17580	Chr1	+	6039303	6049556	At1TU021430	Chr1	-	6041059	6041298	enclosed
AT1G17580	Chr1	+	6039303	6049556	At1TU021440	Chr1	-	6045319	6046027	enclosed
AT1G17580	Chr1	+	6039303	6049556	At1TU021450	Chr1	-	6047206	6047962	enclosed
AT1G17580	Chr1	+	6039303	6049556	At1TU021460	Chr1	-	6049215	6049526	enclosed
At1TU021470	Chr1	+	6052509	6052926	AT1G17590	Chr1	-	6050193	6052545	convergent
AT1G17610	Chr1	+	6056895	6058357	At1TU021480	Chr1	-	6057688	6058043	enclosed
AT1G17615	Chr1	+	6059441	6060667	At1TU021490	Chr1	-	6059984	6060190	enclosed
AT1G17620	Chr1	+	6062216	6063291	At1TU021510	Chr1	-	6061996	6063588	enclosed
At1TU021520	Chr1	+	6066974	6068245	AT1G17640	Chr1	-	6067394	6069098	divergent
At1TU021530	Chr1	+	6069473	6069930	AT1G17650	Chr1	-	6069477	6072012	divergent
At1TU021540	Chr1	+	6073653	6074475	AT1G17665	Chr1	-	6072253	6074484	enclosed
AT1G17680	Chr1	+	6076130	6082337	At1TU021560	Chr1	-	6076944	6077227	enclosed
AT1G17680	Chr1	+	6076130	6082337	At1TU021570	Chr1	-	6081370	6082162	enclosed
At1TU021580	Chr1	+	6084305	6084528	AT1G17690	Chr1	-	6082755	6088340	enclosed
At1TU021590	Chr1	+	6085438	6085718	AT1G17690	Chr1	-	6082755	6088340	enclosed
At1TU021600	Chr1	+	6087164	6087555	AT1G17690	Chr1	-	6082755	6088340	enclosed
At1TU021610	Chr1	+	6088067	6088272	AT1G17690	Chr1	-	6082755	6088340	enclosed
At1TU021620	Chr1	+	6092995	6094755	AT1G17720	Chr1	-	6093208	6098340	divergent
At1TU021630	Chr1	+	6096056	6096432	AT1G17720	Chr1	-	6093208	6098340	enclosed
AT1G17745	Chr1	+	6101015	6105241	At1TU021640	Chr1	-	6103367	6105864	divergent
At1TU021660	Chr1	+	6115934	6116258	AT1G17760	Chr1	-	6110107	6116617	enclosed
At1TU021670	Chr1	+	6117329	6117896	At1TU021680	Chr1	-	6117471	6117833	enclosed
AT1G17770	Chr1	+	6120741	6122822	At1TU021690	Chr1	-	6120723	6122572	convergent
AT1G17800	Chr1	+	6128823	6129508	At1TU021710	Chr1	-	6128668	6129308	convergent
At1TU021720	Chr1	+	6134989	6135270	AT1G17820	Chr1	-	6131537	6135345	enclosed
At1TU021730	Chr1	+	6135988	6136373	AT1G17830	Chr1	-	6135803	6138432	enclosed
At1TU021740	Chr1	+	6137023	6137226	AT1G17830	Chr1	-	6135803	6138432	enclosed
At1TU021750	Chr1	+	6137979	6138532	AT1G17830	Chr1	-	6135803	6138432	convergent
At1TU021770	Chr1	+	6154324	6155611	AT1G17890	Chr1	-	6154291	6155751	enclosed
At1TU021780	Chr1	+	6157253	6158099	AT1G17900	Chr1	-	6157368	6158130	divergent
At1TU021790	Chr1	+	6161943	6162425	AT1G17920	Chr1	-	6161872	6165382	enclosed
At1TU021800	Chr1	+	6162967	6163322	AT1G17920	Chr1	-	6161872	6165382	enclosed
At1TU021820	Chr1	+	6166754	6167148	AT1G17930	Chr1	-	6166220	6168839	enclosed
At1TU021830	Chr1	+	6167697	6168437	AT1G17930	Chr1	-	6166220	6168839	enclosed
At1TU021840	Chr1	+	6170015	6170466	AT1G17940	Chr1	-	6169341	6173222	enclosed
At1TU021860	Chr1	+	6174475	6174748	At1TU021870	Chr1	-	6174506	6174906	divergent
AT1G17950	Chr1	+	6177617	6179289	At1TU021880	Chr1	-	6177731	6178303	enclosed
At1TU021900	Chr1	+	6181802	6182049	AT1G17960	Chr1	-	6180896	6183806	enclosed
At1TU021910	Chr1	+	6183205	6183881	AT1G17960	Chr1	-	6180896	6183806	convergent
AT1G17970	Chr1	+	6184904	6187472	At1TU021920	Chr1	-	6184910	6185902	enclosed
At1TU021930	Chr1	+	6187878	6189010	AT1G17980	Chr1	-	6187516	6191707	enclosed
At1TU021940	Chr1	+	6191110	6191556	AT1G17980	Chr1	-	6187516	6191707	enclosed
At1TU021960	Chr1	+	6197845	6198082	At1TU021950	Chr1	-	6197396	6198004	convergent
AT1G18030	Chr1	+	6204343	6206988	At1TU021970	Chr1	-	6204407	6204747	enclosed
AT1G18030	Chr1	+	6204343	6206988	At1TU021980	Chr1	-	6205236	6205835	enclosed
At1TU021990	Chr1	+	6209878	6210343	AT1G18050	Chr1	-	6209771	6211588	enclosed
At1TU022000	Chr1	+	6210699	6211144	AT1G18050	Chr1	-	6209771	6211588	enclosed
At1TU022010	Chr1	+	6211956	6212266	AT1G18060	Chr1	-	6211873	6213444	enclosed
At1TU022020	Chr1	+	6213832	6214126	AT1G18070	Chr1	-	6213777	6218340	enclosed
At1TU022030	Chr1	+	6219398	6219615	At1TU022040	Chr1	-	6219473	6219730	divergent
AT1G18075	Chr1	+	6220648	6221857	At1TU022050	Chr1	-	6220448	6221087	enclosed
AT1G18090	Chr1	+	6224504	6227822	At1TU022060	Chr1	-	6221702	6224616	convergent
At1TU022070	Chr1	+	6229092	6229432	AT1G18100	Chr1	-	6227217	6230188	enclosed
At1TU022080	Chr1	+	6229933	6230210	AT1G18100	Chr1	-	6227217	6230188	convergent
AT1G18120	Chr1	+	6232092	6233988	At1TU022100	Chr1	-	6233531	6233952	divergent
At1TU022110	Chr1	+	6239019	6239930	AT1G18140	Chr1	-	6238844	6241436	enclosed
At1TU022120	Chr1	+	6240669	6241169	AT1G18140	Chr1	-	6238844	6241436	enclosed
At1TU022140	Chr1	+	6244699	6244969	AT1G18150	Chr1	-	6244298	6247812	enclosed
At1TU022150	Chr1	+	6245576	6245798	AT1G18150	Chr1	-	6244298	6247812	enclosed
At1TU022160	Chr1	+	6246699	6246984	AT1G18150	Chr1	-	6244298	6247812	enclosed
At1TU022170	Chr1	+	6247574	6247792	AT1G18150	Chr1	-	6244298	6247812	enclosed
AT1G18160	Chr1	+	6248793	6254039	At1TU022180	Chr1	-	6249155	6249629	enclosed
AT1G18160	Chr1	+	6248793	6254039	At1TU022190	Chr1	-	6250072	6250557	enclosed
AT1G18160	Chr1	+	6248793	6254039	At1TU022200	Chr1	-	6251110	6251612	enclosed
AT1G18160	Chr1	+	6248793	6254039	At1TU022210	Chr1	-	6251912	6252473	enclosed
AT1G18160	Chr1	+	6248793	6254039	At1TU022220	Chr1	-	6253696	6254540	divergent
AT1G18180	Chr1	+	6255830	6257900	At1TU022230	Chr1	-	6255112	6255904	convergent
At1TU022240	Chr1	+	6259440	6260886	AT1G18190	Chr1	-	6257851	6261457	enclosed
At1TU022250	Chr1	+	6262083	6262535	AT1G18191	Chr1	-	6262054	6262330	convergent
At1TU022270	Chr1	+	6265206	6266049	AT1G18200	Chr1	-	6265416	6266937	divergent
At1TU022280	Chr1	+	6266451	6266753	AT1G18210	Chr1	-	6266609	6268828	divergent
At1TU022290	Chr1	+	6267636	6269226	AT1G18210	Chr1	-	6266609	6268828	convergent
At1TU022310	Chr1	+	6271499	6272703	At1TU022320	Chr1	-	6271816	6272422	enclosed
At1TU022330	Chr1	+	6276731	6276933	AT1G18250	Chr1	-	6276788	6278150	divergent
At1TU022340	Chr1	+	6277481	6277980	AT1G18250	Chr1	-	6276788	6278150	enclosed
At1TU022350	Chr1	+	6278508	6279162	AT1G18260	Chr1	-	6278848	6282103	divergent
At1TU022360	Chr1	+	6281591	6283014	AT1G18265	Chr1	-	6282252	6283293	divergent
At1TU022370	Chr1	+	6283373	6284674	AT1G18270	Chr1	-	6283414	6293871	divergent
At1TU022380	Chr1	+	6285464	6286911	AT1G18270	Chr1	-	6283414	6293871	enclosed
AT1G18280	Chr1	+	6294333	6295364	At1TU022390	Chr1	-	6294240	6294705	convergent
AT1G18290	Chr1	+	6297364	6298328	At1TU022420	Chr1	-	6297132	6298038	convergent
AT1G18300	Chr1	+	6299687	6301086	At1TU022430	Chr1	-	6299624	6299937	convergent
At1TU022440	Chr1	+	6308827	6309591	AT1G18335	Chr1	-	6309041	6311326	divergent
At1TU022450	Chr1	+	6310872	6311324	AT1G18335	Chr1	-	6309041	6311326	enclosed
At1TU022460	Chr1	+	6313099	6313298	AT1G18340	Chr1	-	6311483	6313931	enclosed
At1TU022480	Chr1	+	6318652	6318998	AT1G18360	Chr1	-	6316695	6319427	enclosed
At1TU022490	Chr1	+	6319860	6321421	AT1G18370	Chr1	-	6319650	6324222	enclosed
AT1G18390	Chr1	+	6327463	6330098	At1TU022500	Chr1	-	6328675	6330271	divergent
AT1G18400	Chr1	+	6331398	6333743	At1TU022510	Chr1	-	6331528	6332191	enclosed
At1TU022520	Chr1	+	6338797	6339113	AT1G18410	Chr1	-	6336528	6342460	enclosed
At1TU022530	Chr1	+	6339556	6340059	AT1G18410	Chr1	-	6336528	6342460	enclosed
At1TU022540	Chr1	+	6340935	6341211	AT1G18410	Chr1	-	6336528	6342460	enclosed
At1TU022550	Chr1	+	6341718	6342139	AT1G18410	Chr1	-	6336528	6342460	enclosed
AT1G18440	Chr1	+	6345974	6347910	At1TU022560	Chr1	-	6346110	6346450	enclosed
AT1G18440	Chr1	+	6345974	6347910	At1TU022570	Chr1	-	6347278	6347683	enclosed
AT1G18450	Chr1	+	6348107	6351975	At1TU022580	Chr1	-	6349756	6350022	enclosed
AT1G18450	Chr1	+	6348107	6351975	At1TU022590	Chr1	-	6351548	6352063	divergent
AT1G18460	Chr1	+	6352470	6356113	At1TU022600	Chr1	-	6353644	6354354	enclosed
At1TU022610	Chr1	+	6359750	6360188	AT1G18470	Chr1	-	6356133	6360166	enclosed
AT1G18480	Chr1	+	6361629	6363007	At1TU022620	Chr1	-	6361716	6362571	enclosed
AT1G18486	Chr1	+	6366397	6366753	At1TU022630	Chr1	-	6366164	6366730	convergent
AT1G18500	Chr1	+	6369347	6373025	At1TU022640	Chr1	-	6369329	6370821	convergent
AT1G18500	Chr1	+	6369347	6373025	At1TU022650	Chr1	-	6372318	6372632	enclosed
AT1G18510	Chr1	+	6373295	6374090	At1TU022660	Chr1	-	6373384	6373657	enclosed
At1TU022670	Chr1	+	6377466	6378799	AT1G18540	Chr1	-	6377321	6378580	convergent
At1TU022700	Chr1	+	6381458	6383333	AT1G18550	Chr1	-	6381503	6384340	divergent
At1TU022710	Chr1	+	6383740	6384679	AT1G18550	Chr1	-	6381503	6384340	convergent
AT1G18560	Chr1	+	6385449	6388080	At1TU022720	Chr1	-	6385901	6386454	enclosed
AT1G18570	Chr1	+	6389411	6391267	At1TU022730	Chr1	-	6390281	6390568	enclosed
AT1G18580	Chr1	+	6395864	6398239	At1TU022740	Chr1	-	6397183	6397775	enclosed
AT1G18590	Chr1	+	6398580	6399942	At1TU022750	Chr1	-	6398506	6399420	convergent
AT1G18600	Chr1	+	6400404	6402791	At1TU022760	Chr1	-	6400645	6401045	enclosed
AT1G18600	Chr1	+	6400404	6402791	At1TU022770	Chr1	-	6401692	6402225	enclosed
AT1G18610	Chr1	+	6405645	6409297	At1TU022780	Chr1	-	6408333	6409017	enclosed
AT1G18620	Chr1	+	6410033	6414451	At1TU022790	Chr1	-	6410213	6410835	enclosed
AT1G18620	Chr1	+	6410033	6414451	At1TU022800	Chr1	-	6412121	6414267	enclosed
At1TU022810	Chr1	+	6418614	6419258	AT1G18650	Chr1	-	6418858	6420557	divergent
At1TU022820	Chr1	+	6419807	6420204	AT1G18650	Chr1	-	6418858	6420557	enclosed
AT1G18660	Chr1	+	6421117	6425880	At1TU022830	Chr1	-	6421694	6421966	enclosed
AT1G18660	Chr1	+	6421117	6425880	At1TU022840	Chr1	-	6422933	6423181	enclosed
AT1G18660	Chr1	+	6421117	6425880	At1TU022850	Chr1	-	6423708	6424000	enclosed
AT1G18660	Chr1	+	6421117	6425880	At1TU022860	Chr1	-	6424678	6424883	enclosed
AT1G18660	Chr1	+	6421117	6425880	At1TU022870	Chr1	-	6425396	6425632	enclosed
At1TU022880	Chr1	+	6426799	6427431	AT1G18670	Chr1	-	6426898	6430696	divergent
At1TU022890	Chr1	+	6427988	6428415	AT1G18670	Chr1	-	6426898	6430696	enclosed
At1TU022900	Chr1	+	6429740	6430709	AT1G18670	Chr1	-	6426898	6430696	convergent
AT1G18690	Chr1	+	6433574	6436922	At1TU022910	Chr1	-	6434972	6435257	enclosed
AT1G18690	Chr1	+	6433574	6436922	At1TU022920	Chr1	-	6436195	6436547	enclosed
AT1G18700	Chr1	+	6437477	6443171	At1TU022930	Chr1	-	6438979	6439284	enclosed
AT1G18700	Chr1	+	6437477	6443171	At1TU022940	Chr1	-	6441280	6441667	enclosed
AT1G18700	Chr1	+	6437477	6443171	At1TU022950	Chr1	-	6442114	6443210	enclosed
AT1G18710	Chr1	+	6450594	6453114	At1TU022980	Chr1	-	6450412	6451095	convergent
AT1G18710	Chr1	+	6450594	6453114	At1TU022990	Chr1	-	6451855	6453637	divergent
At1TU023000	Chr1	+	6457795	6458608	AT1G18720	Chr1	-	6457821	6459751	divergent
AT1G18750	Chr1	+	6467331	6469984	At1TU023010	Chr1	-	6463992	6467127	convergent
AT1G18750	Chr1	+	6467331	6469984	At1TU023020	Chr1	-	6469238	6469816	enclosed
At1TU023030	Chr1	+	6471265	6471903	AT1G18760	Chr1	-	6471150	6471824	convergent
At1TU023040	Chr1	+	6473361	6474139	AT1G18770	Chr1	-	6473370	6474048	enclosed
AT1G18773	Chr1	+	6474802	6475904	At1TU023050	Chr1	-	6475516	6475922	divergent
At1TU023060	Chr1	+	6478852	6479554	AT1G18790	Chr1	-	6478851	6480043	enclosed
At1TU023070	Chr1	+	6483407	6483619	AT1G18800	Chr1	-	6481113	6483596	convergent
At1TU023080	Chr1	+	6485621	6486872	AT1G18810	Chr1	-	6485596	6487030	enclosed
AT1G18830	Chr1	+	6489309	6494218	At1TU023100	Chr1	-	6490555	6490786	enclosed
AT1G18830	Chr1	+	6489309	6494218	At1TU023110	Chr1	-	6491641	6492069	enclosed
AT1G18830	Chr1	+	6489309	6494218	At1TU023120	Chr1	-	6493300	6493616	enclosed
AT1G18830	Chr1	+	6489309	6494218	At1TU023130	Chr1	-	6493924	6494358	divergent
At1TU023140	Chr1	+	6496081	6496553	AT1G18835	Chr1	-	6496098	6496396	enclosed
At1TU023170	Chr1	+	6501059	6502986	AT1G18840	Chr1	-	6500848	6504397	enclosed
At1TU023180	Chr1	+	6504129	6504568	AT1G18840	Chr1	-	6500848	6504397	convergent
At1TU023190	Chr1	+	6504774	6506089	AT1G18850	Chr1	-	6504806	6506424	divergent
AT1G18860	Chr1	+	6509492	6511227	At1TU023210	Chr1	-	6509385	6509784	convergent
AT1G18870	Chr1	+	6515644	6519282	At1TU023240	Chr1	-	6515564	6516029	enclosed
AT1G18870	Chr1	+	6515644	6519282	At1TU023250	Chr1	-	6516802	6517071	enclosed
AT1G18870	Chr1	+	6515644	6519282	At1TU023260	Chr1	-	6517610	6517848	enclosed
AT1G18900	Chr1	+	6528984	6532614	At1TU023270	Chr1	-	6528834	6529034	convergent
At1TU023280	Chr1	+	6538065	6538352	AT1G18910	Chr1	-	6532559	6538145	convergent
AT1G18940	Chr1	+	6543852	6545592	At1TU023290	Chr1	-	6543590	6544323	convergent
AT1G18940	Chr1	+	6543852	6545592	At1TU023300	Chr1	-	6544925	6545451	enclosed
AT1G18950	Chr1	+	6546399	6551887	At1TU023310	Chr1	-	6546178	6547229	convergent
AT1G18950	Chr1	+	6546399	6551887	At1TU023320	Chr1	-	6550456	6552111	divergent
AT1G18960	Chr1	+	6552752	6553940	At1TU023330	Chr1	-	6552840	6553527	enclosed
At1TU023340	Chr1	+	6554564	6555309	AT1G18970	Chr1	-	6554568	6555377	divergent
At1TU023350	Chr1	+	6557573	6558109	AT1G18980	Chr1	-	6557254	6558045	convergent
At1TU023360	Chr1	+	6560592	6563125	AT1G19000	Chr1	-	6560792	6562786	enclosed
AT1G19010	Chr1	+	6565783	6567525	At1TU023380	Chr1	-	6566287	6567485	enclosed
AT1G19020	Chr1	+	6568073	6568597	At1TU023390	Chr1	-	6567958	6569212	enclosed
AT1G19030	Chr1	+	6571184	6572937	At1TU023400	Chr1	-	6571440	6571643	enclosed
At1TU023420	Chr1	+	6573224	6573867	At1TU023410	Chr1	-	6572008	6573431	convergent
At1TU023450	Chr1	+	6582090	6582404	AT1G19060	Chr1	-	6582066	6583601	enclosed
At1TU023460	Chr1	+	6583061	6583610	AT1G19060	Chr1	-	6582066	6583601	convergent
AT1G19090	Chr1	+	6590245	6592816	At1TU023490	Chr1	-	6590781	6590994	enclosed
AT1G19100	Chr1	+	6594930	6601355	At1TU023500	Chr1	-	6594704	6595362	convergent
AT1G19100	Chr1	+	6594930	6601355	At1TU023510	Chr1	-	6596465	6596908	enclosed
AT1G19100	Chr1	+	6594930	6601355	At1TU023520	Chr1	-	6601085	6601430	divergent
AT1G19110	Chr1	+	6602126	6605908	At1TU023530	Chr1	-	6601777	6603091	convergent
AT1G19110	Chr1	+	6602126	6605908	At1TU023540	Chr1	-	6603432	6603878	enclosed
AT1G19110	Chr1	+	6602126	6605908	At1TU023550	Chr1	-	6605059	6606071	divergent
AT1G19115	Chr1	+	6606237	6607346	At1TU023560	Chr1	-	6606591	6606915	enclosed
AT1G19170	Chr1	+	6616643	6618986	At1TU023570	Chr1	-	6616747	6617061	enclosed
AT1G19170	Chr1	+	6616643	6618986	At1TU023580	Chr1	-	6618381	6618773	enclosed
At1TU023600	Chr1	+	6628118	6629136	AT1G19220	Chr1	-	6628068	6633087	enclosed
At1TU023610	Chr1	+	6629293	6631354	AT1G19220	Chr1	-	6628068	6633087	enclosed
At1TU023650	Chr1	+	6642986	6643519	At1TU023640	Chr1	-	6642906	6643372	convergent
AT1G19230	Chr1	+	6644189	6649222	At1TU023660	Chr1	-	6646231	6646649	enclosed
AT1G19230	Chr1	+	6644189	6649222	At1TU023670	Chr1	-	6647484	6648459	enclosed
At1TU023691	Chr1	+	6655955	6656323	At1TU023690	Chr1	-	6655955	6656323	enclosed
At1TU023700	Chr1	+	6659250	6660079	AT1G19260	Chr1	-	6657260	6659569	convergent
AT1G19270	Chr1	+	6662501	6666028	At1TU023730	Chr1	-	6663282	6664293	enclosed
AT1G19270	Chr1	+	6662501	6666028	At1TU023740	Chr1	-	6665412	6665764	enclosed
AT1G19290	Chr1	+	6666249	6668963	At1TU023750	Chr1	-	6666238	6666440	convergent
AT1G19290	Chr1	+	6666249	6668963	At1TU023760	Chr1	-	6667052	6667487	enclosed
At1TU023790	Chr1	+	6671437	6672709	AT1G19300	Chr1	-	6671137	6672653	convergent
At1TU023800	Chr1	+	6676322	6677300	AT1G19310	Chr1	-	6676234	6677673	enclosed
AT1G19320	Chr1	+	6679281	6680252	At1TU023820	Chr1	-	6679500	6679890	enclosed
At1TU023830	Chr1	+	6680754	6681134	AT1G19330	Chr1	-	6680563	6683533	enclosed
At1TU023840	Chr1	+	6681698	6681915	AT1G19330	Chr1	-	6680563	6683533	enclosed
At1TU023850	Chr1	+	6683016	6683740	AT1G19330	Chr1	-	6680563	6683533	convergent
AT1G19340	Chr1	+	6684751	6687116	At1TU023870	Chr1	-	6684759	6685248	enclosed
AT1G19340	Chr1	+	6684751	6687116	At1TU023880	Chr1	-	6686419	6686950	enclosed
At1TU023890	Chr1	+	6694764	6694966	AT1G19370	Chr1	-	6692764	6694934	convergent
AT1G19380	Chr1	+	6698058	6698824	At1TU023900	Chr1	-	6698008	6698906	enclosed
At1TU023910	Chr1	+	6700680	6700914	AT1G19390	Chr1	-	6700772	6703368	divergent
At1TU023920	Chr1	+	6701490	6701923	AT1G19390	Chr1	-	6700772	6703368	enclosed
At1TU023930	Chr1	+	6702703	6702983	AT1G19390	Chr1	-	6700772	6703368	enclosed
AT1G19392	Chr1	+	6708557	6709375	At1TU023960	Chr1	-	6708333	6709110	convergent
At1TU023970	Chr1	+	6715250	6715627	AT1G19410	Chr1	-	6714492	6716439	enclosed
AT1G19420	Chr1	+	6721435	6723930	At1TU024000	Chr1	-	6723183	6723657	enclosed
At1TU024010	Chr1	+	6725113	6725718	AT1G19430	Chr1	-	6724573	6728040	enclosed
[truncated: 34,319 more rows]

## Sheet: Table S4
Supplementary Table S4: HSP and HSF Genes harborinG heAT-responsive NATs.
Sense transcript		Heat-responsive NAT
AGI code	Gene name	Concordant	Discordant	ChIP peak*
AT5G47600	HSP14.7-CVII	At5TU075610		+
AT1G59860	Hsp17.6A-Cl	At1TU082090
AT5G12020	Hsp17.6-CII	At5TU013880		+
AT1G59860	Hsp17.8-CI	At1TU082090		+
AT1G52560	Hsp26.5-P	At1TU073470		+
AT4G10250	Hsp22.0-ER	At4TU028280
AT4G27670	Hsp25.3-P	At4TU056530		+
AT4G24280	HSP70-6/cpHSC70-1	At4TU051990		+
AT5G49910	HSP70-7/cpHSC70-2	At5TU079580	AT5G49920
AT4G37910	HSP70-9/mtHSC70-1	At4TU070910
AT5G09590	HSP70-10/mtHSC70-2	At5TU010430		+
AT5G28540	HSP70-11/BIP1	At5TU039390		+
AT5G42020	HSP70-12/BIP2	At5TU065740		+
AT1G79920	Hsp70-15	At1TU111900
AT1G11660	HSP70-16	At1TU013940		+
AT4G16660	HSP70-17	At4TU039950		+
AT2G04030	Hsp90.5	At2TU005150	At2TU005160
AT3G07770	Hsp90.6		At3TU009070
AT2G25140	ClpB4	At2TU045060		+
AT4G17750	HSFA1a	At4TU041750
AT1G32330	HSFA1d	At1TU042480
AT3G02990	HSFA1e	At3TU002290
AT5G03720	HSFA3		At5TU003160
AT3G51910	HSFA7a	At3TU078120		+
AT3G63350	HSFA7b	At3TU093150
AT1G67970	HSFA8	At1TU095210		+
AT4G36990	HSFB1	At4TU069520		+
AT5G62020	HSFB2a	At5TU096090		+
AT4G11660	HSFB2b		AT4G11670
*Detection of HSFA1b-ChIP peak in promoters or 5’ reGions of NATs is indicATed by "+".

## Sheet: Table S5
Supplementary Table S5: Histone modification of heat-regulated NATs.
	H3K27me2	H3K27me3	H3K36me2	H3K4me3	H3K4me1	H3K4me2
Sense of NATs	0.0812861	0.145412	0.0552746	0.510296	0.00650289	0.126987
Antisense of NATs	0.0373916	0.133309	0.187139	0.269328	0.0711705	0.112175

## Sheet: Table S6
Supplementary Table S6: Methylation of heat-regulated NATs.
	Up(6h_VS_0h)	Down(6h_VS_0h)	Up(12h_VS_0h)	Down(12h_VS_0h)	Up(24h_VS_0h)	Down(24h_VS_0h)
Sense of NATs	638	889	639	972	636	1058
Antisense of NATs	300	417	296	437	297	498

## Sheet: Table S7
Supplementary Table S7: Average smRNA reads number and smRNA coverage for NAT pairs.
		20nt		21nt		22nt		23nt		24nt		Total smRNAs
		Avg Num	Avg Cov	Avg Num	Avg Cov	Avg Num	Avg Cov	Avg Num	Avg Cov	Avg Num	Avg Cov	Avg Num	Avg Cov
Flower	Sense	0.170239	0.0263779	0.43526	0.0394685	0.302022	0.0531369	0.301838	0.0826841	0.802484	0.142099	1.2819	0.129241
	Antisense	0.265347	0.0533715	0.709014	0.0748306	0.497357	0.0951206	0.465801	0.132815	1.36695	0.225266	1.80804	0.197335
	Non-NATs	0.123255	0.0175812	0.779455	0.0239746	0.11913	0.0212382	0.0927428	0.0240656	0.268565	0.0291809	0.645858	0.0528783
	Overlaping regions	0.297107	0.0596484	0.868741	0.0800662	0.528446	0.100727	0.457426	0.132726	1.32305	0.222789	1.77815	0.193726
Leaf	Sense	0.219654	0.0229696	0.481467	0.0377341	0.321003	0.0544103	0.305773	0.0798787	0.535529	0.142122	1.27893	0.140486
	Antisense	0.307711	0.0449182	0.79022	0.0677208	0.441367	0.0913379	0.408861	0.125967	0.818701	0.221692	1.52122	0.206879
	Non-NATs	0.179214	0.0220348	0.832725	0.0295784	0.118721	0.0262732	0.114467	0.0276269	0.250403	0.0321517	0.705299	0.0655586
	Overlaping regions	0.34169	0.0508497	0.929018	0.072196	0.473801	0.0968518	0.406073	0.124217	0.794975	0.218327	1.50914	0.203165
Root	Sense	0.466287	0.021614	0.500285	0.0278175	0.395248	0.028962	0.365294	0.0618317	0.475494	0.0875587	1.26342	0.0735017
	Antisense	0.504188	0.0409111	0.693943	0.0524216	0.471178	0.0552308	0.418752	0.0994446	0.76827	0.134781	1.40009	0.122273
	Non-NATs	0.0886317	0.0168092	0.788159	0.0239616	0.0828116	0.019856	0.0983868	0.0259664	0.375824	0.0278144	0.535615	0.0363889
	Overlaping regions	0.504672	0.0493959	0.893284	0.0590969	0.505978	0.0624796	0.41425	0.100231	0.784772	0.132479	1.3981	0.120395
Seedling	Sense	0.48003	0.0198313	0.677739	0.0272332	0.543438	0.0323807	0.454915	0.0472199	0.55331	0.0893721	1.77021	0.104221
	Antisense	0.598638	0.0388526	0.928055	0.0509094	0.668023	0.0589882	0.501841	0.0804953	0.717547	0.143102	1.63605	0.150532
	Non-NATs	0.0840232	0.0224365	0.674486	0.029659	0.101688	0.0275141	0.0534299	0.0273485	0.2207	0.0302531	0.644514	0.0739925
	Overlaping regions	0.642716	0.0466202	1.09525	0.0569074	0.710498	0.0648744	0.531406	0.0830384	0.718056	0.140834	1.6007	0.149343

## Sheet: Table S8
Supplementary Table S8: Number for nat-siRNA NAT pairs.
	20nt		21nt		22nt		23nt		24nt		20-24nt smRNAs
	nat-siRNA NATs	heat response nat-siRNA NATs	nat-siRNA NATs	heat response nat-siRNA NATs	nat-siRNA NATs	heat response nat-siRNA NATs	nat-siRNA NATs	heat response nat-siRNA NATs	nat-siRNA NATs	heat response nat-siRNA NATs	nat-siRNA NATs	heat response nat-siRNA NATs
Flower	4594	744	7342	1264	7042	895	7654	689	9389	838	15125	2335
Leaf	4957	865	8020	1368	7741	1030	8281	857	9692	965	15568	2465
Root	2205	403	3651	771	3025	488	4906	393	6378	521	10369	1506
Seedling	4087	996	6915	1470	7140	1276	8057	1140	9752	1192	16255	2778
